# Supplementary material for: Repurposing of a human antibody-based microarray to explore conserved components of the signalome of the parasitic nematode Haemonchus contortus
Source: Parasit Vectors. 2022 Jul 30;15:273. doi: 10.1186/s13071-022-05400-w (PMC9338626; doi:10.1186/s13071-022-05400-w)
Supplement: Supplementary file 1 — Additional file 1: Table S1. Complete list of signals recorded as being higher in the adult stage of Haemonchus contortus than in the larval stage (L3)—in the Kinexus antibody microarray experiment. [file 13071_2022_5400_MOESM1_ESM.xlsx]

## Sheet: Table S1
Table S1. Complete list of signals recorded as being higher in the adult stage of Haemonchus contortus than in the third-stage larva (L3) – in the Kinexus antibody microarray experiment.
Serial No.	Target Protein Name	Phospho Site (Human)	Uniprot ID	Globally Normalized - L3 Signal	% Error	Globally Normalized - Adult Signal	% Error	Fold change	Low Intensity signal	High Error Relative to Change	Haemonchus contortus homologue
331	GSK3a	Y284+Y285	P49840	0.153009	0	52.9874	6.56566	346.303	Yes	No	HCON_00031210
846	TYRO3	Y685+Y686	Q06418	0.153009	0	47.0891	14.7912	307.754	Yes	No	HCON_00098530
105	CaMK1d	Pan-specific	Q8IU85	0.153009	0	43.5911	26.7839	284.893	Yes	No	HCON_00128920
621	PIP5K	S307	Q9Y2I7	0.153009	0	39.9529	56.8592	261.115	Yes	No	HCON_00023190
241	EphB1	Y594	P54762	0.153009	0	31.6794	22.579	207.043	Yes	No	HCON_00042040
500	MKK4	Pan-specific	P45985	0.153009	0	28.0195	39.6623	183.124	Yes	No	HCON_00105100
730	ROCK2	Pan-specific	O75116	0.153009	0	23.6183	63.8382	154.359	Yes	No	HCON_00028380
314	Fused	S159	Q9NRP7	0.153009	0	19.4042	17.8378	126.818	Yes	No	HCON_00162520
723	RIPK1	Y384	Q13546	0.153009	0	17.0903	145.382	111.695	Yes	No	HCON_00111880
47	A-Raf (RafA)	Y302	P10398	0.153009	0	15.2333	79.4059	99.5586	Yes	No	HCON_00111880
793	STAT1a	Pan-specific	P42224	0.153009	0	14.9958	12.5506	98.0063	Yes	No	HCON_00130780
262	ERK1 (MAPK3)	T202+Y204	P27361	0.153009	0	13.3548	49.5134	87.2813	Yes	No	HCON_00091920
554	p38a MAPK	T180+Y182	Q16539	0.153009	0	12.6207	3.52941	82.4833	Yes	No	HCON_00099710
787	SRC	Pan-specific	P12931	0.153009	0	10.7098	0.803213	69.9944	Yes	No	HCON_00178200
678	PLK1	T210	P53350	0.153009	0	10.6306	41.1429	69.477	Yes	No	HCON_00112860
89	B-Raf (RafB)	Pan-specific	P15056	0.153009	0	10.0584	9.99249	65.7374	Yes	No	HCON_00111880
726	ROCK1	Y913	Q13464	0.153009	0	8.96078	4780	58.5639	Yes	No	HCON_00028380
655	PKCm	S205	Q15139	1.0833	92.4012	45.4229	24.2795	41.9301	Yes	No	HCON_00144520
835	TRKC	Y709+Y710	Q16288	1.19347	1360	39.0064	17.1709	32.6832	Yes	No	HCON_00163880
755	p70 S6K	T252	P23443	97.6731	25.8824	3088	80.354	31.6156	No	No	HCON_00079680
732	Ron	Y1238 +Y1239	Q04912	1.93709	2332	59.7098	82.9468	30.8245	Yes	No	HCON_00098530
769	SIK2 (QIK)	Pan-specific	Q9H0K1	0.69772	712	17.4537	377.381	25.0154	Yes	No	HCON_00132030
489	MET	Y1234	P08581	1.40003	1630	34.3677	99.4737	24.5478	Yes	No	HCON_00098530
629	PKCa	Pan-specific	P17252	0.457496	79.9197	10.9833	44.2857	24.0073	Yes	No	HCON_00176240
280	ERK5 (MAPK7)	Pan-specific	Q13164	1.21183	93.2615	28.0555	63.3784	23.1514	Yes	No	HCON_00091920
52	ASK1	S1033	Q99683	1.20112	93.1973	25.6372	61.3468	21.3444	Yes	No	HCON_00040310
844	TYK2	Pan-specific	P29597	2.56749	10.6095	48.6041	46.8707	18.9306	Yes	No	HCON_00098530
829	TRIM33	S1119	Q9UPN9	3.69363	97.8849	49.054	41.334	13.2807	Yes	No	HCON_00082550
272	ERK2 (MAPK1)	Pan-specific	P28482	2.27983	96.5278	28.2067	63.6395	12.3723	Yes	No	HCON_00091920
457	MEK1	T292	Q02750	2.92859	97.3176	35.4113	27.7778	12.0916	Yes	No	HCON_00017200
872	YSK1	Pan-specific	O00506	4.37299	551	51.4975	3.9726	11.7763	Yes	No	HCON_00162520
503	MKK6	Pan-specific	P52564	3.0969	384	24.6871	7.30337	7.97157	Yes	No	HCON_00105100
775	SIT	Y95	Q9Y3P8	1.98146	95.9839	15.5212	18.2692	7.83322	Yes	No	HCON_00154970
302	FGFR3	Pan-specific	P22607	2.30737	96.5706	16.644	9050	7.21341	Yes	Yes	HCON_00187950
417	KIT	Pan-specific	P10721	2.36245	2888	15.0966	30.8468	6.39021	Yes	Yes	HCON_00187950
437	LKB1	Pan-specific	Q15831	4.15266	104.944	25.3745	115.481	6.11042	Yes	No	HCON_00154430
745	RSK1	Y220+S221	Q15418	4.03025	98.065	21.1712	16.4459	5.25307	Yes	No	HCON_00009100
295	FES	Y713+S716	P07332	1.21183	93.2615	6.02424	20	4.97119	Yes	No	HCON_00016780
616	PI3K	Pan-specific	P27986	1101.48	5.21856	5150.7	93.4215	4.67615	No	No	HCON_00166340
188	CSK	Pan-specific	P41240	1305.97	14.3601	5703.04	43.5579	4.36691	No	No	HCON_00013590
764	SHIP2	Pan-specific	O15357	7.28933	897.696	31.0496	24.5121	4.2596	Yes	Yes	HCON_00026240
70	AurKC (Aurora C)	S193	Q9UQB9	13.7937	63.7188	55.2761	36.4217	4.00734	Yes	No	HCON_00003080
539	NEK2	S171	P51955	4.23375	98.1597	16.097	71.6867	3.80207	Yes	No	HCON_00022200
516	MOS	Pan-specific	P00540	10.9493	1411	41.5957	9.76794	3.79893	Yes	Yes	HCON_00004580
21	ACK1	Y859+Y860	Q07912	15.8043	1.67051	56.0319	54.8252	3.54536	Yes	No	HCON_00018780
485	MET	T1355+Y1356	P08581	7.99623	1025	28.2571	180.242	3.5338	Yes	Yes	HCON_00098530
32	AKT1 (PKBa)	Pan-specific	P31749	4.77693	88.1004	16.6314	76.8194	3.48161	Yes	No	HCON_00152700
610	PDK1	Pan-specific	O15530	8.00847	1026	27.7712	0.0259134	3.46773	Yes	Yes	HCON_00190390
792	SRPK2	Y319	P78362	5.63837	103.292	19.4978	21.8673	3.45806	Yes	No	HCON_00068190
146	CDK6	Pan-specific	Q00534	8.56543	75.1004	27.926	85.6091	3.26031	Yes	No	HCON_00042790
39	ALK	Y1507	Q9UM73	8.47821	92.6163	27.4977	50.936	3.24334	Yes	No	HCON_00134570
848	VAV1	Y826	P15498	7.89525	1012	24.0682	110.781	3.04844	Yes	Yes	HCON_00172160
679	PLK1	Y217	P53350	10.9095	1406	32.8742	36.965	3.01335	Yes	Yes	HCON_00112860
172	Cofilin 1	S3	P23528	611.752	87.1774	1842.52	68.6907	3.01188	No	No	#N/A
72	AXL	Y702+Y703	P30530	15.2029	68.8836	45.5506	32.1732	2.99617	Yes	No	HCON_00098530
395	JAK3	Pan-specific	P52333	14.6751	37.4682	42.5295	43.8631	2.89808	Yes	No	HCON_00013780
756	p70 S6K	T444+S447	P23443	84.4241	35.1085	238.213	41.6942	2.82162	Yes	No	HCON_00079680
840	TXK	Y420	P42681	16.1485	67.3454	43.4868	73.0847	2.69292	Yes	No	HCON_00026740
851	VEGFR2 (KDR)	Y1054	P35968	5.80515	430.233	15.622	38.6845	2.69106	Yes	Yes	HCON_00185500
171	Cofilin 1	Pan-specific	P23528	4120.8	1.45565	11017	28.7343	2.6735	No	No	HCON_00170080
197	DDR1	Y797	Q08345	6.59161	33.7963	17.2198	16.6667	2.61238	Yes	No	HCON_00109060
231	ELK1	S383	P19419	3885.79	0.278069	10134.5	26.6504	2.60811	No	No	HCON_00127560
101	BTK	Y551	Q06187	7.91896	20.5625	19.6345	0.809717	2.47943	Yes	No	HCON_00026740
22	ACTA1	Pan-specific	P68133	261.132	10.2246	636.723	32.0559	2.43832	Yes	No	#N/A
423	KSR2	S490	Q6VAB6	12.5375	90.8049	30.2507	369.512	2.41281	Yes	Yes	HCON_00069440
48	Arrestin b	Pan-specific	P49407	3247.05	15.371	7753.2	14.0022	2.38777	No	No	HCON_00111880
227	eIF4E	S209	P06730	1182.37	24.4273	2814.77	13.7321	2.38061	No	No	HCON_00133690
179	Crystallin aB	Pan-specific	P02511	18696.6	6.3567	44324.2	11.4467	2.37071	No	No	HCON_00068350
86	Bmx	Pan-specific	P51813	1493.2	7.46623	3462.96	27.7897	2.31915	No	No	HCON_00102490
269	ERK1 (MAPK3)	Pan-specific	P27361	16.629	42.8571	38.2938	12.6914	2.30284	Yes	No	HCON_00091920
349	HSP90a/b	Pan-specific	P07900	17233	1.5978	39035.6	11.2179	2.26517	No	No	#N/A
374	Integrin a4	S1021	P13612	27863.2	12.215	62094.7	2.09058	2.22856	No	No	HCON_00080620
345	Histone H3	S28	P84243	11084.3	4.59042	24527.6	25.0568	2.21282	No	No	HCON_00065870
346	Histone H3	T3	P84243	18704.5	1.82846	40597.6	3.99432	2.17048	No	No	HCON_00065870
150	CDK7	Pan-specific	P50613	15405.4	13.7587	33122.3	17.1243	2.15004	No	No	HCON_00005760
806	SYK	Y323	P43405	688.925	36.2851	1472.39	20.1528	2.13722	No	No	HCON_00013780
34	AKT2 (PKBb)	Pan-specific	P31751	12.8451	179.007	27.2422	141.761	2.12083	Yes	Yes	HCON_00136610
181	Crystallin aB	S19	P02511	10534.7	10.9755	22157.7	26.7868	2.1033	No	No	HCON_00114930
343	Histone H2B	S14	P33778	15652.3	9.12493	32652.5	6.88824	2.08611	No	No	HCON_00026210
124	CDK1	Pan-specific	P06493	19209.5	10.7907	40048.7	13.5948	2.08483	No	No	HCON_00006760
864	Wee1	S642	P30291	130.137	21.8508	269.809	9.46403	2.07327	Yes	No	HCON_00101510
361	IkBa	Pan-specific	P25963	12115.1	10.0315	24667.9	6.66074	2.03612	No	No	HCON_00066590
735	ROR2	Y645+Y646	Q01974	19.1131	11.4336	38.5673	17.9548	2.01785	Yes	No	HCON_00047290
291	FAK (PTK2)	Y577	Q05397	16.4974	39.3623	33.0181	31.9597	2.00142	Yes	No	HCON_00022280
36	ALK	Pan-specific	Q9UM73	21722.7	13.1422	42411.8	3.0064	1.95242	No	No	HCON_00136610
182	Crystallin aB	S45	P02511	10429.1	11.4825	20298.5	27.8371	1.94634	No	No	HCON_00114930
467	MEK2	Pan-specific	P36507	19.4	318.569	37.5453	69.4473	1.93533	Yes	Yes	HCON_00017200
228	eIF4G	S1106	Q04637	3590.52	10.4025	6859.19	473.02	1.91036	No	Yes	HCON_00044850
12	ABL1	Y412	P00519	5018.58	19.8052	9576.59	26.419	1.90823	No	No	HCON_00026740
876	ZAP70	Y292	P43403	120.837	38.598	227.147	14.7917	1.87978	Yes	No	HCON_00013780
433	LIMK1	Pan-specific	P53667	5570.07	6.04962	10456.4	3.92594	1.87725	No	No	HCON_00061120
783	SNCA	S129	P37840	568.99	15.4408	1067.35	7.74549	1.87586	No	No	HCON_00089630
74	B23 (NPM)	T234+T237	P06748	475.012	37.76	882.241	47.184	1.8573	No	No	HCON_00010620
208	EGFR	T693	P00533	2059.81	82.6531	3804.95	7.3407	1.84723	No	Yes	HCON_00018780
310	FOS	T232	P01100	1750.82	62.2381	3220.77	18.9221	1.83958	No	No	HCON_00135890
240	EphA3	Y779	P29320	27437.3	3.00842	50468.5	6.35224	1.83941	No	No	HCON_00042040
797	STAT2	Y690	P52630	39.236	32.2123	71.8086	42.1611	1.83017	Yes	No	HCON_00130780
853	VEGFR2 (KDR)	Y1214	P35968	128.445	12.9879	233.484	9.37137	1.81778	Yes	No	HCON_00185500
403	JUN	Pan-specific	P05412	2410.81	62.496	4359.55	19.5681	1.80833	No	Yes	HCON_00111580
127	CDK1/2	T161	P06493	2917.46	2.55368	5236.4	25.456	1.79485	No	No	HCON_00101500
710	Rb	S780	P06400	5288.73	31.1083	9447.59	10.1591	1.78636	No	No	HCON_00027000
347	HSP27	S78	P04792	16258.8	29.139	28850	11.2911	1.77443	No	No	HCON_00114930
320	GATA1	S142	P15976	3791.35	3.71567	6693.84	5.38407	1.76556	No	No	HCON_00125950
143	CDK5	Pan-specific	Q00535	10084.2	27.6749	17612.6	13.1511	1.74655	No	No	HCON_00042790
508	MLC	S19	P19105	14862.4	9.73656	25945.7	27.4375	1.74572	No	No	HCON_00091430
225	eIF4E	Pan-specific	P06730	5591.79	10.7424	9753.67	9.07174	1.74429	No	No	HCON_00133560
350	HSP90AB1	Pan-specific	P08238	20047.9	5.05386	34888.5	2.25772	1.74026	No	No	HCON_00136990
342	Histone H2A.X	S139	P16104	4883.06	29.6783	8482.06	66.236	1.73704	No	Yes	HCON_00054420
690	PTEN	S380+T382+T383	P60484	824.548	27.8912	1430.86	31.8866	1.73533	No	No	HCON_00096080
356	IGF1R	Y1161+T1163	P08069	5.54656	98.6014	9.55097	5108	1.72196	Yes	Yes	HCON_00066590
194	Cyclin E1	Pan-specific	P24864	14219.9	13.4734	24466.6	8.04374	1.72059	No	No	HCON_00001190
862	WASP	Y291	P42768	37.686	2.21675	64.6148	33.194	1.71456	Yes	No	HCON_00109150
226	eIF4E	S209	P06730	14336.9	2.62698	24497.4	0.747752	1.7087	No	No	HCON_00133690
323	GFAP	S8	P14136	100.319	92.8402	170.915	40.6867	1.70372	Yes	Yes	HCON_00165550
16	ABL2 (Arg)	Y439+T440	P42684	22.3729	83.5643	37.189	13.9545	1.66223	Yes	Yes	HCON_00026740
327	GRK2 (BARK1)	S670	P25098	21831	35.2714	35906.8	6.50092	1.64476	No	No	HCON_00082760
415	KIT	Y936	P10721	5940.5	61.4136	9752.32	15.6659	1.64167	No	Yes	HCON_00187950
556	p38a MAPK	T180+Y182	Q16539	4333.69	7.18141	7072.76	8.06563	1.63204	No	No	HCON_00099710
802	STAT5A	S780	P42229	1237.26	29.1118	1995.94	1.80319	1.61319	No	No	HCON_00130780
789	SRC	Y419	P12931	177.444	44.0739	281.279	4.08322	1.58517	Yes	No	HCON_00026740
760	Shc1	Y349	P29353	874.534	48.5759	1383.66	12.0419	1.58217	No	Yes	HCON_00029450
622	PRKACA	Pan-specific	P17612	4856.92	5.77694	7670.98	24.7549	1.57939	No	No	HCON_00023190
562	p38d MAPK	T180+Y182	O15264	137.157	14.2099	215.89	1.30167	1.57404	Yes	No	HCON_00099710
850	VEGFR1 (FLT1)	Y1053	P17948	230.881	19.2345	360.115	11.5054	1.55975	Yes	No	HCON_00185500
588	PAK2	S141	Q13177	3979.65	8.47576	6162.6	30.711	1.54853	No	No	HCON_00186860
826	TIE2	Y992	Q02763	292.946	15.5254	448.446	13.3083	1.53081	Yes	No	HCON_00187950
796	STAT2	Pan-specific	P52630	10283	125.974	15734	16.0706	1.53011	No	Yes	HCON_00130780
131	CDK1/2	Y15	P06493	2118.34	30.8631	3217.62	54.1057	1.51894	No	Yes	HCON_00101500
224	eIF4B	S422	P23588	3042.04	13.6635	4617.38	12.5063	1.51785	No	No	HCON_00133560
191	Cyclin B1	Pan-specific	P14635	12720.6	5.56035	19171.7	18.5898	1.50714	No	No	HCON_00013590
136	CDK12	T893	Q9NYV4	16267.3	19.3878	24454.6	23.921	1.5033	No	No	HCON_00070880
156	CDKL5	Y171	O76039	5316.51	36.1126	7935.47	6.69822	1.49261	No	No	HCON_00142180
3	4E-BP1	T45	Q13541	3592.26	6.86834	5348.03	19.9265	1.48877	No	No	HCON_00172110
348	HSP90a/b	Pan-specific	P07900	11885.6	33.0294	17681.6	0.699094	1.48765	No	No	#N/A
545	NFkappaB p65	Pan-specific	Q04206	20179.9	1.32733	29992.9	22.609	1.48628	No	No	HCON_00111300
222	eIF2a	S52	P05198	7598.2	10.0833	11277.4	2.17364	1.48422	No	No	HCON_00008430
157	CHK1	Pan-specific	O14757	15053.6	1.67146	22293.6	10.7276	1.48095	No	No	HCON_00142180
741	RSK1	S363	Q15418	754.584	10.1587	1112.41	6.98741	1.47421	No	No	HCON_00009100
309	FOS	Pan-specific	P01100	5283.1	7.66422	7755.76	56.9082	1.46803	No	Yes	HCON_00135890
606	PDGFRa	Pan-specific	P16234	12195.8	11.2938	17836.6	15.7291	1.46252	No	No	HCON_00187950
113	Catenin b	S33	P35222	4797.34	27.434	7012.59	23.2381	1.46177	No	Yes	HCON_00027115
834	TRKB	Y706	Q16620	675.904	14.8446	987.104	2.28917	1.46042	No	No	HCON_00047290
459	MEK1	T386	Q02750	5933.89	5.07725	8644.76	15.0951	1.45685	No	No	HCON_00017200
398	JNK 1/2/3	T183+Y185	P45983	3999.52	23.3532	5824.57	1.28718	1.45632	No	No	HCON_00111580
779	Smad2	T220	Q15796	304.856	22.455	443.102	1.46606	1.45348	Yes	No	HCON_00069950
388	JAK2	Y1007+Y1008	O60674	11806.8	16.7992	17121.3	18.5264	1.45013	No	No	HCON_00109060
84	BLNK	Y84	O75498	27045.7	17.9198	38980.8	10.5894	1.44129	No	No	#N/A
408	JUN	Y170	P05412	2598.97	23.3269	3745.7	65.7389	1.44122	No	Yes	HCON_00135890
313	FRS2	Y348	Q8WU20	4507.46	1.44374	6492.38	15.4938	1.44036	No	No	HCON_00056665
211	EGFR	Y1172	P00533	4090.52	18.2234	5862.38	14.4792	1.43316	No	No	HCON_00018780
2	4E-BP1	S65	Q13541	642	45.3808	919.898	51.4586	1.43286	No	Yes	HCON_00172110
438	LKB1	Pan-specific	Q15831	15434.7	7.11778	21951.2	14.5093	1.4222	No	No	HCON_00154430
184	CSF1R	Y699	P07333	9451.82	3.36857	13406.6	3.36935	1.41841	No	No	HCON_00187950
824	TGM2	Y369	P21980	724.389	24.3693	1023.5	24.8993	1.41292	No	Yes	HCON_00092010
642	PKCd	Y334	Q05655	354.013	24.838	495.072	7.22843	1.39846	Yes	No	HCON_00110350
321	GCK	Pan-specific	Q12851	32107.4	5.24886	44766.5	7.7105	1.39427	No	No	HCON_00125950
682	PRAS40	T246	Q96B36	4095.1	23.0014	5664.15	7.25467	1.38315	No	No	HCON_00052900
705	Raf1 (c-Raf)	S301+T303	P04049	176.661	37.3923	244.338	1.49573	1.38309	Yes	Yes	HCON_00111880
358	IGF1R	Y1280	P08069	3875.15	15.2041	5354.93	46.8167	1.38187	No	Yes	HCON_00066590
820	TBC1D7	Y14	Q9P0N9	422.111	36.9982	582.559	23.1709	1.38011	Yes	Yes	HCON_00185180
586	PAK1	Pan-specific	Q13153	4669	2.81196	6424.54	14.4799	1.376	No	No	HCON_00186860
488	MET	Y1230+Y1234+Y1235	P08581	3461.61	7.13701	4754.62	13.3748	1.37353	No	No	HCON_00098530
518	MSK1	S376	O75582	795.495	44.5723	1088.8	23.6069	1.36871	No	Yes	HCON_00025890
722	RIPK1	Pan-specific	Q13546	14148.2	30.578	19338.9	3.76978	1.36688	No	No	HCON_00015420
116	Catenin b	Pan-specific	P35222	6756.44	1.44276	9188.58	6.1998	1.35997	No	No	HCON_00027115
373	InsR (IR)	Pan-specific	P06213	3196.61	65.9948	4341.42	57.749	1.35813	No	Yes	HCON_00066590
54	ASK1	S1046	Q59GL6	4142.8	19.6731	5595.09	35.2134	1.35056	No	Yes	HCON_00040310
200	DNAPK	Pan-specific	P78527	5751.35	8.26853	7719.28	1.98603	1.34217	No	No	HCON_00109060
119	Caveolin 2	Pan-specific	P51636	3667.68	19.942	4918.52	49.1223	1.34104	No	Yes	HCON_00134240
570	p53	S33	P04637	855.309	6.42509	1144.21	9.19375	1.33777	No	No	HCON_00030400
833	TRKB	Y702	Q16620	54.9439	29.8877	73.2877	28.7174	1.33386	Yes	Yes	HCON_00047290
623	PRKACA	T198	P17612	12873	1.09325	17124.5	6.98161	1.33026	No	No	HCON_00010810
713	Rb	T356	P06400	22.0822	2866	29.3439	232.803	1.32885	Yes	Yes	HCON_00027000
30	AKT1 (PKBa)	Pan-specific	P31749	16045.8	8.95413	21294.4	38.3161	1.3271	No	Yes	HCON_00152700
594	Paxillin 1	Pan-specific	P49023	1165.41	6.13735	1542.19	26.0327	1.32331	No	No	HCON_00089310
109	CaMK4	Pan-specific	Q16566	3520.55	9.27487	4631.34	0.987219	1.31552	No	No	HCON_00115960
605	PDGFRa	Pan-specific	P16234	13648.7	0.0901507	17948.3	47.6147	1.31502	No	Yes	HCON_00187950
479	MEKK1	Pan-specific	Q13233	20767.1	7.17358	27276	7.73566	1.31343	No	No	HCON_00032380
120	Caveolin 2	S36	P51636	2490.52	31.842	3269.43	1.47284	1.31275	No	Yes	HCON_00134240
404	JUN	S243	P05412	810.135	3.06513	1063.28	2.19653	1.31248	No	No	HCON_00135890
45	APP	T743	P05067	2041.23	2.69471	2675.07	12.6646	1.31052	No	No	HCON_00185840
808	SYK	Y352	P43405	252.698	31.8078	330.908	10.3183	1.3095	Yes	Yes	HCON_00013780
142	CDK4	T172	P11802	5075.17	4.96187	6645.39	9.80982	1.30939	No	No	HCON_00042790
114	Catenin b	Y333	P35222	7363.77	45.9627	9636.38	23.1568	1.30862	No	Yes	HCON_00027115
368	IKKa	T23	O15111	3878.02	13.3766	5061.78	28.1838	1.30525	No	Yes	HCON_00057930
698	PYK2	Y579	Q14289	2059.8	7.65288	2684.9	40.7275	1.30348	No	Yes	HCON_00022280
221	eIF2a	S52	P05198	3513.49	6.88608	4576.92	27.4884	1.30267	No	Yes	HCON_00008430
548	NFkappaB p65	S536	Q04206	3362.67	9.54907	4371.43	16.5627	1.29999	No	No	HCON_00023620
523	MST3	Pan-specific	Q9Y6E0	981.115	28.8994	1275.26	59.6704	1.29981	No	Yes	HCON_00162520
170	CLK1	S337+T338	P49759	1556.25	18.2173	2021.42	34.7977	1.2989	No	Yes	HCON_00170080
460	MEK1	T386	Q02750	17485.8	3.11833	22659.4	18.3598	1.29587	No	No	HCON_00017200
558	p38a MAPK	Pan-specific	Q16539	623.487	1.37235	807.539	39.3216	1.2952	No	Yes	HCON_00099710
393	JAK3	Pan-specific	P52333	11185.1	9.54676	14477.6	12.656	1.29437	No	No	HCON_00013780
362	IkBa	Y42	P25963	548.594	0.499938	706.937	3.1663	1.28863	Yes	No	HCON_00125210
381	IRS1	S639	P35568	1738.43	21.7242	2238.46	3.22571	1.28763	No	No	HCON_00168600
192	Cyclin B1	S147	P14635	3676.26	2.69446	4722.16	23.9099	1.2845	No	No	HCON_00013550
694	PTRF	Y308	Q6NZI2	149.978	21.7318	192.48	11.5242	1.2834	Yes	Yes	#N/A
649	PKCg	T655	P05129	12734.6	14.7107	16272.6	18.6456	1.27783	No	Yes	HCON_00176240
458	MEK1	T292	Q02750	25818.2	4.41496	32952.3	1.87839	1.27632	No	No	HCON_00017200
662	PKCq	Pan-specific	Q04759	4347.41	75.4384	5534.96	44.6089	1.27316	No	Yes	HCON_00110350
708	Rb	Pan-specific	P06400	7759.76	24.6437	9865.53	21.5935	1.27137	No	Yes	HCON_00027000
540	NEK2	T170+S171	P51955	13303.1	11.3398	16891.6	3.30786	1.26975	No	No	HCON_00022200
73	B23 (NPM)	T199	P06748	552.66	24.0525	698.495	34.9524	1.26388	Yes	Yes	HCON_00010620
591	PAK3	Pan-specific	O75914	12780.8	6.08218	16125.7	28.6281	1.26171	No	Yes	#N/A
339	HDAC5	S498	Q9UQL6	3358.97	12.9576	4236.54	5.43256	1.26126	No	No	HCON_00185290
574	p70 S6K	Pan-specific	P23443	15342.4	19.8125	19310.3	20.6476	1.25862	No	Yes	HCON_00030400
624	PRKACB	S339	P22694	3667.44	11.35	4606.17	12.3458	1.25596	No	No	HCON_00010810
701	Rac1/cdc42	Pan-specific	P63000	8170.92	8.69577	10228.2	18.3442	1.25178	No	Yes	HCON_00101255
734	Ron	Pan-specific	Q04912	6809.74	12.279	8504.81	15.9096	1.24892	No	Yes	HCON_00098530
579	p70 S6K	Pan-specific	P23443	2115.11	2.20921	2637.59	21.2623	1.24702	No	No	HCON_00079680
132	CDK1/2	Y15	P06493	1639.05	30.4023	2043.26	64.6458	1.24662	No	Yes	HCON_00101500
611	PDK1	S241	O15530	464.147	9.34043	577.29	9.71057	1.24377	Yes	No	HCON_00190390
64	AurKA (Aurora A)	Pan-specific	O14965	23061.9	1.9887	28681.3	11.5048	1.24367	No	No	HCON_00003080
790	SRC	Y530	P12931	4398.3	48.2382	5458.13	23.132	1.24096	No	Yes	HCON_00026740
396	JAK3	Pan-specific	P52333	6784.96	13.0791	8394.55	11.6101	1.23723	No	Yes	HCON_00013780
334	GTF2F1	S385+T389	P35269	1002.44	11.678	1235.31	10.1179	1.2323	No	No	HCON_00044440
144	CDK5	Y15	Q00535	1075.1	33.6437	1319	14.0097	1.22686	No	Yes	HCON_00042790
559	p38b MAPK	T180+Y182	Q15759	799.629	9.95389	977.254	8.22368	1.22213	No	No	HCON_00099710
94	BRCA1	S1497	P38398	12093	9.60144	14736.6	14.8614	1.2186	No	Yes	HCON_00082440
212	EGFR	Y1172	P00533	4291.33	1.30251	5220.72	11.34	1.21657	No	No	HCON_00018780
819	Tau	T522	P10636	2098.12	40.5553	2552.41	33.2825	1.21652	No	Yes	HCON_00071820
794	STAT1	S727	P42224	2339.19	31.3618	2838.09	30.4374	1.21328	No	Yes	HCON_00130780
285	FAK (PTK2)	S722	Q05397	6251.95	4.69244	7570.35	17.5927	1.21088	No	Yes	HCON_00022280
753	p70 S6K	S434	P23443	2246.2	8.40339	2716.22	29.1991	1.20925	No	Yes	HCON_00079680
174	Connexin 43	S368	P17302	4844.4	23.405	5846.92	19.6845	1.20695	No	Yes	HCON_00062030
283	Ezrin	Y354	P15311	3005.44	32.2758	3626.54	35.3633	1.20666	No	Yes	HCON_00010255
746	RSK1/2	S221/S227	Q15418	14334.9	9.6814	17285.9	11.7084	1.20586	No	Yes	HCON_00009100
557	p38a MAPK	Pan-specific	Q16539	616.262	1.18032	740.063	52.2969	1.20089	Yes	Yes	HCON_00099710
691	PTEN	S380+T382+T383	P60484	2655.85	8.19627	3186.84	15.2199	1.19993	No	Yes	HCON_00096080
565	p38d MAPK	Pan-specific	O15264	18624.3	12.9637	22299.4	7.52603	1.19733	No	Yes	HCON_00099710
107	CaMK2a	T286	Q9UQM7	10476.4	14.675	12516.8	32.7512	1.19476	No	Yes	HCON_00115960
129	CDK1	Y19	P06493	1374.84	9.92437	1640.03	12.5348	1.19289	No	Yes	HCON_00101500
229	eIF4G	S1231	Q04637	10816.8	14.8127	12878	17.1283	1.19056	No	Yes	HCON_00044850
470	MEK3/6	S218/S207	P46734	3590.69	4.20164	4263.97	24.235	1.18751	No	Yes	HCON_00105100
805	SYK	Pan-specific	P43405	27006.8	16.8003	31992.2	15.9764	1.1846	No	Yes	HCON_00130780
593	PAK5	S602	Q9P286	2730.68	4.57716	3233.03	18.0252	1.18396	No	Yes	HCON_00153980
158	CHK1	Pan-specific	O14757	6259.19	1.78764	7400.84	4.70624	1.1824	No	No	HCON_00142180
647	PKCg	T514	P05129	6775.23	9.97762	8005.25	0.19313	1.18155	No	No	HCON_00176240
809	SYK	Y525+Y526	P43405	143.946	36.7994	169.971	24.8498	1.18079	Yes	Yes	HCON_00013780
230	ELK1	Pan-specific	P19419	4910.39	4.64842	5793.15	19.8169	1.17977	No	Yes	HCON_00044850
743	RSK1	T359	Q15418	1943.65	12.3685	2292.98	1.76889	1.17973	No	No	HCON_00009100
465	MEK2	T394	P36507	8892.43	2.78522	10479.6	9.8383	1.17849	No	No	HCON_00017200
841	TYK2	Pan-specific	P29597	1322.02	7.47943	1557.42	8.44026	1.17806	No	No	HCON_00098530
590	PAK2	Pan-specific	Q13177	654.097	4.32822	768.22	42.4196	1.17447	No	Yes	HCON_00186860
289	FAK (PTK2)	Y576+Y577	Q05397	3510.76	17.7587	4115.67	23.2043	1.1723	No	Yes	HCON_00022280
140	CDK2	T160	P24941	5423.46	36.8434	6357.46	7.48675	1.17221	No	Yes	HCON_00101500
149	CDK6	Y24	Q00534	475.932	29.3031	554.37	4.11612	1.16481	Yes	Yes	HCON_00042790
626	PKCa	Pan-specific	P17252	7678.52	3.30682	8940.43	5.50461	1.16434	No	No	HCON_00176240
449	MAPKAPK2	T334	P36507	6263.17	2.86764	7289.26	33.1573	1.16383	No	Yes	HCON_00017200
528	mTOR	S2448	P42345	447.732	5.85515	520.452	2.45541	1.16242	Yes	No	HCON_00025670
168	CK2a1	Y255	P68400	127.652	8.38769	148.371	40.7533	1.16231	Yes	Yes	HCON_00020900
752	RPS6	S235	P62753	11617.9	40.7787	13497.5	13.4144	1.16179	No	Yes	HCON_00014070
145	CDK6	Pan-specific	Q00534	2307.07	45.0976	2679.69	33.9947	1.16151	No	Yes	HCON_00042790
148	CDK6	Y13	Q00534	1326.9	28.9176	1541.08	23.738	1.16141	No	Yes	HCON_00042790
380	IRS1	S312	P35568	1734.28	21.7035	2005.52	0.622795	1.1564	No	Yes	HCON_00168600
169	CLK1	S337	P49759	548.005	27.6589	630.789	15.313	1.15106	Yes	Yes	HCON_00170080
159	CHK1	S280	O14757	2584.41	39.6335	2974.08	68.4745	1.15078	No	Yes	HCON_00162290
625	PKBa (Akt1)	Y474	P31749	8496.98	7.44588	9759.23	9.2318	1.14855	No	Yes	HCON_00152700
563	p38d MAPK	Y182	O15264	3438.52	0.618834	3948.2	98.8141	1.14823	No	Yes	HCON_00099710
128	CDK1	T161	P06493	3890.61	36.8464	4455.88	3.95668	1.14529	No	Yes	HCON_00101500
830	TRKA	Pan-specific	P04629	180.465	7.96822	206.613	2.85129	1.14489	Yes	No	HCON_00082550
537	NEK2	Pan-specific	P51955	9026.21	28.9509	10310.3	19.8484	1.14226	No	Yes	HCON_00188730
193	Cyclin E1	T395	P24864	2969.89	4.68554	3388.27	17.4845	1.14087	No	Yes	HCON_00001190
400	JNK2	Pan-specific	P45984	560.878	11.4771	638.206	11.5508	1.13787	Yes	Yes	HCON_00111580
207	EFNB2	Y316	P52799	1681.53	4.42225	1913	8.39821	1.13766	No	No	HCON_00106370
843	TYK2	Y292	P29597	1169.34	14.4868	1327.84	16.9463	1.13555	No	Yes	HCON_00098530
650	PKCg	T674	P05129	29989.4	8.60849	34027.5	18.1735	1.13465	No	Yes	HCON_00176240
441	LOK	T952	O94804	226.988	28.2986	257.284	2.50414	1.13347	Yes	Yes	HCON_00178470
115	Catenin b	Pan-specific	P35222	3456.87	19.1904	3913.85	138.289	1.1322	No	Yes	HCON_00027115
338	HDAC4/5/9	S246	P56524	6717.59	0.466655	7591.11	17.4898	1.13003	No	Yes	HCON_00185290
406	JUN	S73	P05412	14555.7	14.5605	16444.6	6.38167	1.12978	No	Yes	HCON_00135890
515	MOS	Y263	P00540	545.592	14.81	615.75	6.47906	1.12859	Yes	Yes	HCON_00004580
177	COT	Pan-specific	P41279	2263.81	27.816	2551.53	22.1093	1.1271	No	Yes	HCON_00162520
711	Rb	S795	P06400	765.016	9.17823	860.807	21.3987	1.12521	No	Yes	HCON_00027000
175	COT	S334	P41279	2833.51	15.5512	3185.58	19.3685	1.12425	No	Yes	HCON_00162520
553	p38a MAPK	T180+Y182	Q16539	588.452	10.6091	660.651	31.5649	1.12269	Yes	Yes	HCON_00099710
456	MEK1	S298	Q02750	18372.2	3.50294	20610.1	18.542	1.12181	No	Yes	HCON_00017200
443	LYN	Pan-specific	P07948	5790.64	13.2506	6491.54	3.80458	1.12104	No	Yes	HCON_00013780
555	p38a MAPK	T180+Y182	Q16539	739.629	15.6407	825.77	8.49279	1.11647	No	Yes	HCON_00099710
812	TAO1	S181	Q7L7X3	544.209	20.3949	607.347	0.696864	1.11602	Yes	Yes	HCON_00084120
164	CHK2	T383	O96017	24376.4	1.26207	27199.6	12.2028	1.11581	No	Yes	HCON_00013040
183	CSF1R	S807+Y809	P07333	624.859	16.2671	696.461	56.8734	1.11459	Yes	Yes	HCON_00187950
747	RSK1/2	S363/S369	Q15418	5822.82	44.2736	6480.86	11.4833	1.11301	No	Yes	HCON_00009100
167	CK2a1	T360+S362	P68400	7413.7	5.45107	8248.41	14.769	1.11259	No	Yes	HCON_00020900
427	LCK	S158	P06239	11249.5	37.1102	12497.8	7.78177	1.11097	No	Yes	HCON_00013780
770	SIK3 (QSK)	T163	Q9Y2K2	9695.23	1.71877	10762	0.576294	1.11003	No	No	HCON_00132030
823	TEC	Y519	P42680	1542.71	4.64777	1709.2	23.7722	1.10792	No	Yes	HCON_00026740
798	STAT3	Pan-specific	P40763	2283.89	5.07904	2524.55	44.6907	1.10537	No	Yes	HCON_00130780
709	Rb	S612	P06400	13478.7	6.68524	14897.7	32.4447	1.10527	No	Yes	HCON_00027000
511	MLK3	T277+S281	Q16584	14500.7	14.5241	16007.1	13.0607	1.10389	No	Yes	HCON_00143020
560	p38b MAPK	Pan-specific	Q15759	4091.21	5.07597	4507.89	36.8201	1.10185	No	Yes	HCON_00099710
319	Gab1	Y627	Q13480	1432.44	3.67325	1575.56	18.7348	1.09992	No	Yes	HCON_00136890
567	p38g MAPK	Pan-specific	P53778	2765.62	5.03347	3032.8	45.1253	1.09661	No	Yes	HCON_00099710
337	HDAC4	Pan-specific	P56524	851.752	82.2076	932.119	71.7481	1.09436	No	Yes	HCON_00009350
704	Raf1 (c-Raf)	S296	P04049	720.525	24.2695	788.009	17.9574	1.09366	No	Yes	HCON_00111880
599	PCTAIRE1	Y176	Q00536	836.411	5.26831	914.273	7.07733	1.09309	No	Yes	HCON_00118470
201	DNAPK	T2609	P78527	2501.81	3.07593	2732.24	23.5668	1.09211	No	Yes	HCON_00025670
31	AKT2 (PKBb)	Pan-specific	P31751	5259.66	12.2302	5735.99	5.99127	1.09056	No	Yes	HCON_00136610
71	AurKC (Aurora C)	Pan-specific	Q9UQB9	11607.8	5.41538	12637	29.2247	1.08866	No	Yes	HCON_00003080
804	STAT5B	Pan-specific	P51692	1046.77	17.2548	1133.71	4.47368	1.08305	No	Yes	HCON_00130780
561	p38b MAPK	Pan-specific	Q15759	3189.41	1.93667	3452.3	28.6475	1.08243	No	Yes	HCON_00099710
847	Tyrosine Hydroxylase	S71	P07101	346.471	24.2814	374.755	9.23448	1.08163	Yes	Yes	HCON_00063120
250	ErbB2 (HER2)	Pan-specific	P04626	22101.3	1.12138	23862.9	1.82023	1.0797	No	No	HCON_00018780
639	PKCd	Y313	Q05655	21134.5	6.43776	22710.8	8.65019	1.07458	No	Yes	HCON_00110350
426	LCK	Pan-specific	Q9NRM7	11008.6	25.4584	11828.5	1.41351	1.07448	No	Yes	HCON_00006800
202	DNAPK	Y883	P78527	2044.15	9.64285	2194.05	23.3585	1.07333	No	Yes	HCON_00025670
799	STAT3	Y705	P40763	6402.02	13.8461	6870.57	22.0179	1.07319	No	Yes	HCON_00130780
595	Paxillin 1	Y118	P49023	5425.96	7.39951	5816.16	62.6793	1.07191	No	Yes	HCON_00089310
714	Rb	T821	P06400	16265.6	5.51335	17433.9	0.878159	1.07183	No	No	HCON_00027000
90	B-Raf (RafB)	S446+S447	P15056	863.556	53.46	925.091	31.6776	1.07126	No	Yes	HCON_00111880
702	Rac1/cdc42	S71	P63000	3350.28	29.5269	3588.97	13.4506	1.07124	No	Yes	HCON_00101255
178	CREB1	S133	P16220	14265.2	3.83572	15279.6	4.77797	1.07111	No	Yes	HCON_00068350
40	AMPKa1	T183+S184	Q13131	24381.7	6.82039	26095.5	6.03564	1.07029	No	Yes	HCON_00164160
703	Raf1 (c-Raf)	S259	P04049	37.2094	28.7293	39.8143	8.10858	1.07001	Yes	Yes	HCON_00111880
700	pYKSD8	Phospho		14808	1.58984	15840.2	17.7281	1.06971	No	Yes	#N/A
333	GSK3b	Pan-specific	P49841	367.042	19.9389	392.392	41.886	1.06907	Yes	Yes	HCON_00031210
352	HSP90AB1	S255	P08238	450.895	13.7174	480.902	11.03	1.06655	Yes	Yes	HCON_00136990
88	Bmx	Y40	P51813	722.646	18.9748	768.972	26.9293	1.06411	No	Yes	HCON_00026740
478	MEKK2	Pan-specific	Q9Y2U5	15168.2	2.29341	16104.1	14.4327	1.0617	No	Yes	HCON_00032380
367	IKKa	T179+S180	O15111	8944.46	1.35845	9486.91	4.60724	1.06065	No	No	HCON_00057930
492	MET	Pan-specific	P08581	23596.6	1.48989	25017.8	1.48911	1.06023	No	No	HCON_00098530
538	NEK2	Pan-specific	P51955	6071.66	16.2661	6427	2.66196	1.05853	No	Yes	HCON_00188730
430	LCK	Y263+Y264	P06239	12521.7	11.1194	13241.9	3.7074	1.05752	No	Yes	HCON_00013780
585	PAK1	S144/S141/S154	Q13153	1642.96	58.7693	1735.68	47.1414	1.05644	No	Yes	HCON_00186860
354	ICK	Y156+T157	Q9UPZ9	12953.1	63.4788	13675.4	29.1388	1.05576	No	Yes	HCON_00023420
83	BLK	Y389	P51451	6293.22	1.59348	6642.85	3.72542	1.05556	No	No	HCON_00013780
60	ATR	S435+S436	Q13535	3688.53	7.81514	3893.05	8.16323	1.05545	No	Yes	HCON_00072010
454	MDM2	S166	Q00987	5929.43	1.89831	6242.54	9.40598	1.05281	No	Yes	HCON_00049220
59	ATM	Pan-specific	Q62388	13872	4.26239	14603.1	10.2084	1.0527	No	Yes	#N/A
801	STAT5A	Pan-specific	P42229	2052.06	29.4761	2158.1	7.61191	1.05168	No	Yes	HCON_00130780
414	KIT	Y730	P10721	12148.3	18.1316	12771.5	3.27996	1.0513	No	Yes	HCON_00187950
715	Rb	T826	P06400	23164.7	8.22819	24330.8	10.5672	1.05034	No	Yes	HCON_00027000
121	CBL	Y700	P22681	2218.21	48.6971	2329.07	44.4691	1.04997	No	Yes	HCON_00091500
517	MSK1	S212	O75582	3783.91	50.9074	3954.63	33.9767	1.04512	No	Yes	HCON_00025890
761	Shc1	Y349+Y350	P29353	18303.5	0.0577394	19081.9	15.8442	1.04253	No	Yes	HCON_00029450
99	BTK	Pan-specific	Q06187	16704.9	3.66614	17379.1	3.89873	1.04036	No	Yes	HCON_00174090
466	MEK2	T394	P36507	17176.3	2.24885	17863.3	4.45076	1.04	No	Yes	HCON_00017200
317	FYN	Y531	P06241	5967.11	1.28232	6170.47	0.853434	1.03408	No	No	HCON_00026740
620	PIM2	T195	Q9P1W9	1710.7	8.10905	1768.53	7.63007	1.0338	No	Yes	HCON_00118390
852	VEGFR2 (KDR)	Y1059	P35968	915.586	91.8283	944.783	2.24768	1.03189	No	Yes	HCON_00185500
572	p53	S392	P04637	3567.42	2.30768	3668.65	25.7585	1.02838	No	Yes	HCON_00030400
786	SRC	Pan-specific	P12931	3626.55	14.0638	3728.48	23.7597	1.02811	No	Yes	HCON_00178200
19	ACK1	Y284	Q07912	10284.5	9.39211	10565	4.22667	1.02727	No	Yes	HCON_00018780
210	EGFR	Y1110	P00533	3470.51	20.3065	3561.23	8.79104	1.02614	No	Yes	HCON_00018780
576	p70 S6K	T389	P23443	156.315	8.04602	160.344	21.4045	1.02577	Yes	Yes	HCON_00079680
76	BARK1	S670	P25098	3338.08	11.459	3422.89	39.2577	1.02541	No	Yes	HCON_00082760
195	DAPK3	S269	Q12852	614.872	8.0396	630.346	13.9216	1.02517	Yes	Yes	HCON_00004580
750	RSK1/2/3	T573/T577/T570	Q15418	51.9893	22.1978	53.2141	25.3366	1.02356	Yes	Yes	HCON_00009100
778	Smad2	S467	Q15796	1008.1	4.03232	1029.23	1.51702	1.02095	No	Yes	HCON_00069950
614	PED15	S116	Q15121	5823.64	26.01	5938.91	5.92653	1.01979	No	Yes	HCON_00128760
63	AurKA (Aurora A)	T287+T288	O14965	2023.87	23.5762	2063.31	7.55743	1.01949	No	Yes	HCON_00003080
304	FGR	Y208+Y209	P09769	18989.8	12.763	19325.9	1.33305	1.0177	No	Yes	HCON_00026740
640	PKCd	Y313	Q05655	23644.8	9.31307	24029.7	9.42462	1.01628	No	Yes	HCON_00110350
754	p70 S6K	S447	P23443	2051.64	26.051	2083.8	19.4064	1.01568	No	Yes	HCON_00079680
198	DDR2	Y736	Q16832	1789.21	5.79484	1816.67	11.2626	1.01535	No	Yes	HCON_00109060
82	BLK	Y188	P51451	5914.27	19.7997	6001.95	3.5732	1.01482	No	Yes	HCON_00013780
749	RSK1/2	S380/S386	Q15418	3468.36	29.8454	3519.53	11.971	1.01475	No	Yes	HCON_00009100
836	TSSK3	T168	Q96PN8	1800.77	1.0886	1827.26	40.9677	1.01471	No	Yes	HCON_00192450
154	CDK9	S347	P50750	3062.85	44.7822	3104.41	47.2317	1.01357	No	Yes	HCON_00016270
530	mTOR	Pan-specific	P42345	16528.5	22.9187	16743.7	9.21609	1.01302	No	Yes	HCON_00025670
17	AcCoA carboxylase	S80	Q13085	8776.26	2.8616	8886.73	0.842062	1.01259	No	Yes	HCON_00175990
689	PTEN	S380+T382+S385	P60484	8949.2	26.4796	9061.48	19.0091	1.01255	No	Yes	HCON_00096080
405	JUN	S73	P05412	11850.5	5.49864	11991.7	8.00058	1.01191	No	Yes	HCON_00135890
407	JUN	T91	P05412	2928.93	7.73465	2956.82	18.0071	1.00952	No	Yes	HCON_00135890
152	CDK7	Pan-specific	P50613	300.72	30.5634	303.385	36.01	1.00886	Yes	Yes	HCON_00005760
531	MYC	S373	P01106	2977.57	1.15202	3001.44	25.114	1.00802	No	Yes	HCON_00133600
79	BCR	Y177	P11274	5372.18	8.94214	5404.64	12.2401	1.00604	No	Yes	HCON_00065430
507	MKK7	Pan-specific	O14733	9139.39	1.34737	9193.89	24.3425	1.00596	No	Yes	HCON_00173670
651	PKCh	Pan-specific	P24723	2278.25	10.4194	2290	26.8792	1.00516	No	Yes	HCON_00152700
781	SMC1	S957	Q14683	1399.11	22.412	1406.3	23.0676	1.00514	No	Yes	HCON_00126710
634	PKCb2	T642	P05771	2006.08	10.3675	2014.17	25.4894	1.00404	No	Yes	HCON_00176240
81	BCR	Y644	P11274	4365.18	23.4484	4374.55	23.4499	1.00214	No	Yes	HCON_00065430
232	ELK1	S389	P19419	2929.09	23.6677	2934.74	7.60595	1.00193	No	Yes	HCON_00127560
303	FGFR3	Pan-specific	P22607	23653.1	3.16613	23671.1	4.10857	1.00076	No	Yes	HCON_00187950
807	SYK	Y323	P43405	922.295	33.0338	922.779	9.57369	1.00052	No	Yes	HCON_00013780
80	BCR	Y591	P11274	7737.75	40.7995	7740.43	21.9457	1.00035	No	Yes	HCON_00065430
# NA, not available
