# Supplementary material for: Repurposing of a human antibody-based microarray to explore conserved components of the signalome of the parasitic nematode Haemonchus contortus
Source: Parasit Vectors. 2022 Jul 30;15:273. doi: 10.1186/s13071-022-05400-w (PMC9338626; doi:10.1186/s13071-022-05400-w)
Supplement: Supplementary file 2 — Additional file 2: Table S2. Complete list of signals recorded as being higher in the larval stage (L3) of Haemonchus contortus than in the adult stage—in the Kinexus antibody microarray experiment. [file 13071_2022_5400_MOESM2_ESM.xlsx]

## Sheet: Table S2
Table S2. Complete list of signals recorded as being higher in the third-stage larva (L3) of Haemonchus contortus than in the adult stage – in the Kinexus antibody microarray experiment.
Serial No.	Target Protein Name	Phospho Site (Human)	Uniprot ID	Globally Normalized - L3 Signal	% Error	Globally Normalized - Adult Signal	% Error	Fold change	Low Intensity signal	High Error Relative to Change	Haemonchus contortus homologue
376	IR/IGF1R	Y1189/Y1190	P06213	1085.88	17.4	358.971	1993	3.02498	No	Yes	HCON_00066590
275	ERK4 (MAPK4)	Pan-specific	P31152	3311.73	2.22989	1147.41	59.9804	2.88626	No	No	HCON_00091920
815	Tau	S713	P10636	7127.53	67.4837	3006.12	115.463	2.37101	No	Yes	HCON_00071820
391	JAK2	Pan-specific	O60674	26313.5	4.88217	11229	7.1278	2.34335	No	No	HCON_00109060
759	SgK269	Y635	Q9H792	6221.03	1.40562	2706.16	14.623	2.29884	No	No	HCON_00028850
497	MKK3	Pan-specific	P46734	6210.95	3.28555	2770.83	2.84207	2.24155	No	No	HCON_00105100
103	Caldesmon	S789	Q05682	2517.65	16.7417	1123.68	73.5	2.24054	No	No	#N/A
51	ASK1	Pan-specific	Q99683	8456.81	8.26422	3877.72	19.0865	2.18088	No	No	HCON_00040310
873	YSK1	T174	O00506	10551.2	5.05352	4850.82	23.721	2.17513	No	No	HCON_00162520
372	InsR (IR)	Y1189	P06213	4294.69	4.78749	1988.02	22.0205	2.16028	No	No	HCON_00066590
448	MAPKAPK2	Y225+T226	P49137	5097.42	0.513289	2366.07	6.01296	2.15438	No	No	HCON_00101270
868	WNK1	Pan-specific	Q9H4A3	9944.6	8.01978	4637.93	4.04423	2.14419	No	No	HCON_00107110
720	RET	Pan-specific	P07949	5500.05	4.60467	2605.29	7.45037	2.11111	No	No	HCON_00187950
92	B-Raf (RafB)	Pan-specific	P15056	10092.6	4.35358	4805.03	5.3407	2.10042	No	No	HCON_00111880
253	ErbB3 (HER3)	Y1307	P21860	2636.53	16.0169	1260.2	47.924	2.09215	No	No	HCON_00018780
236	EphA1	Pan-specific	P21709	1490.66	42.6843	726.723	21.8633	2.05121	No	No	HCON_00042040
91	B-Raf (RafB)	S729	P15056	7009.87	4.62791	3436.02	2.76769	2.04012	No	No	HCON_00111880
860	VIM	Y117	P08670	9745.7	6.47115	4785.92	1.79028	2.03633	No	No	HCON_00059550
496	MKK3	Pan-specific	P46734	10013.6	2.38865	4950.09	10.0223	2.02292	No	No	HCON_00105100
857	VEGFR2 (KDR)	Pan-specific	P35968	6881.85	45.04	3416.03	34.5596	2.01458	No	No	HCON_00185500
645	PKCe	S729	Q02156	7525.18	34.3215	3807.06	30.6593	1.97664	No	No	HCON_00152700
685	PRKD2	S197+S198	Q9BZL6	5323.03	16.098	2707.79	5.23618	1.96582	No	No	HCON_00144520
300	FGFR2	Pan-specific	P21802	2441.69	7.02582	1245.24	2.67383	1.96082	No	No	HCON_00187950
677	PLCg2	Y759	P16885	9804.24	0.306197	5040.94	4.65041	1.94492	No	No	HCON_00046810
163	CHK2	Pan-specific	O96017	12880.7	12.2147	6701.48	0.777583	1.92207	No	No	HCON_00013040
43	ANXA1	Y207	P04083	2323.23	1.95375	1216.82	1.54187	1.90926	No	No	HCON_00091530
681	PPP1R11	Y64	O60927	2563.08	16.0821	1358.79	20.7439	1.8863	No	No	HCON_00110360
442	LTK	Y672	P29376	5516.04	0.357082	2926.21	0.723527	1.88504	No	No	HCON_00134570
474	MEK5	Pan-specific	Q13163	12011.7	8.84111	6380.6	7.43114	1.88253	No	No	HCON_00017200
659	PKCq	S695	Q04759	5876.25	31.4761	3127.44	2.13381	1.87893	No	No	HCON_00110350
5	A6r	Y309	Q6IBS0	1045.67	9.68747	557.667	39.4166	1.87508	No	No	HCON_00103850
774	SIT	Y90	Q9Y3P8	5038.49	3.63469	2688.11	2.88534	1.87436	No	No	HCON_00154970
863	Wee1	Pan-specific	P30291	4253.04	59.8721	2283.09	1.13324	1.86284	No	No	HCON_00101510
733	Ron	Pan-specific	Q04912	9555.53	3.6152	5154.59	23.3676	1.85379	No	No	HCON_00098530
813	TAO1	Y309	Q7L7X3	1063.4	20.7213	575.959	6.69766	1.84631	No	No	HCON_00084120
267	ERK1 (MAPK3)	Pan-specific	P27361	17769.5	0.413964	9648.05	11.2699	1.84177	No	No	HCON_00091920
473	MEK5	S311	Q13163	5594.17	8.91725	3043.74	13.4391	1.83793	No	No	HCON_00017200
675	PLCg1	Y783	P19174	14627.3	6.01668	7987.31	12.2571	1.83131	No	No	HCON_00046810
491	MET	Y1234+Y1235+S1236	P08581	2680.36	8.10722	1464.7	1.57044	1.82997	No	No	HCON_00098530
28	AKT1 (PKBa)	Y315	P31749	499.645	16.4598	273.084	18.7552	1.82964	Yes	No	HCON_00152700
856	VEGFR2 (KDR)	Pan-specific	P35968	7069.44	36.9178	3884.39	8.04194	1.81996	No	No	HCON_00185500
654	PKCl/I	T564	P41743	5944.6	74.2763	3276.12	84.216	1.81452	No	Yes	HCON_00062930
37	ALK	Y1092	Q9UM73	2988.07	23.8418	1647.79	15.3519	1.81338	No	No	HCON_00134570
776	SLK	S189	Q9H2G2	2425.55	83.4932	1339.28	37.4155	1.81108	No	Yes	HCON_00178470
706	Raf1 (c-Raf)	Pan-specific	P04049	7607.13	29.1619	4203.11	5.46358	1.80988	No	No	HCON_00111880
268	ERK1 (MAPK3)	Pan-specific	P27361	12407.8	2.14646	6866.68	3.25057	1.80696	No	No	HCON_00091920
838	TTK	S677	P33981	1979.38	11.8844	1101.15	3.56998	1.79756	No	No	HCON_00155650
777	Smad1	S465	Q15797	2289.3	14.192	1277.41	7.94367	1.79214	No	No	HCON_00032610
4	A6	Y309	Q12792	4635.2	15.3104	2594.83	2.08742	1.78632	No	No	HCON_00103850
384	ITSN2	Y968	Q9NZM3	3775.89	28.3415	2119.38	32.3875	1.7816	No	No	HCON_00104140
469	MEK3	Pan-specific	P46734	6325.02	6.40383	3552.64	0.650816	1.78037	No	No	HCON_00105100
683	PRK1	T774	Q16512	14325.9	5.46404	8049.42	3.70277	1.77974	No	No	HCON_00185970
811	TAK1	T184+T187	O43318	4051.61	27.9062	2277.51	14.099	1.77897	No	No	HCON_00026710
773	SIK3 (QSK)	Pan-specific	Q9Y2K2	3074.91	37.95	1731.72	52.4089	1.77564	No	Yes	HCON_00132030
618	PIK3R1	Y580	P27986	7271.46	46.6889	4109.14	0.00227701	1.76958	No	No	HCON_00017820
365	IKKa	Pan-specific	O15111	3546.82	7.32657	2004.96	29.9658	1.76902	No	No	HCON_00057930
260	ErbB4 (HER4)	Pan-specific	Q15303	8871.22	5.4286	5031.07	39.2702	1.76329	No	No	HCON_00018780
767	SIK2 (QIK)	S358	Q9H0K1	9306.72	1.77801	5287.86	18.3155	1.76002	No	No	HCON_00132030
138	CDK2	Pan-specific	P24941	5032.67	35.72	2867.95	28.7714	1.7548	No	No	HCON_00101500
242	EphB2	Y780	P29323	1240.78	6.01752	708.614	14.338	1.75099	No	No	HCON_00042040
165	CHK2	T68	O96017	2997.83	3.84094	1716.46	9.92161	1.74652	No	No	HCON_00013040
687	PRP4K	Y849	Q13523	2792.06	3.86452	1599.76	2.68888	1.74529	No	No	HCON_00001320
33	AKT2 (PKBb)	Pan-specific	P31751	5467.59	9.61239	3139.13	20.6784	1.74176	No	No	HCON_00136610
251	ERBB2IP	Y1104	Q96RT1	5679.97	13.8734	3263.56	2.47696	1.74042	No	No	HCON_00190470
42	ANKRD3	S438	P57078	4474.18	28.3919	2573.75	20.9826	1.73839	No	No	HCON_00125210
758	Sgk223	Y413	Q86YV5	4566.49	0.671827	2627.47	0.862701	1.73798	No	No	HCON_00060590
592	PAK4	S474	O96013	1718.93	12.0417	989.105	11.7733	1.73786	No	No	HCON_00153980
290	FAK (PTK2)	Y576+Y577	Q05397	861.936	32.9975	497.726	21.5784	1.73175	No	No	HCON_00022280
370	ILK1	Pan-specific	Q13418	2829.7	27.6046	1634.22	16.0175	1.73153	No	No	HCON_00068170
385	JAK1	Y1034	P23458	7707.61	17.9546	4455.04	16.4532	1.73009	No	No	HCON_00098530
440	LOK	S191	O94804	6092.69	2.60818	3521.82	2.65685	1.72998	No	No	HCON_00178470
839	TTK	Y833+Y836	P33981	9425.48	28.3749	5481.89	1.10306	1.71938	No	No	HCON_00155650
519	MSK2	T687	O75676	1213.05	16.3543	711.22	16.904	1.70559	No	No	HCON_00025890
673	PLCg1	Y771	P19174	7391.93	16.5046	4337.4	14.8139	1.70423	No	No	HCON_00046810
871	YES	Y222+Y223	P07947	12363.4	1.02372	7261.97	14.8343	1.70248	No	No	HCON_00026740
529	mTOR	Pan-specific	P42345	4444.61	16.7224	2639.27	23.4887	1.68403	No	No	HCON_00025670
265	ERK1 (MAPK3)	Y204	P27361	1016.02	8.69013	603.996	8.47504	1.68216	No	No	HCON_00091920
288	FAK (PTK2)	Y397	Q05397	910.645	56.3948	544.053	32.2951	1.67382	No	Yes	HCON_00022280
520	MST1	Pan-specific	Q13043	2031.42	14.8525	1214.98	2.81225	1.67198	No	No	#N/A
810	TAK1	S439	O43318	8669.43	6.31695	5219.73	18.5288	1.6609	No	No	HCON_00026710
671	PKR1	T446	P19525	1187.69	0.632859	717.683	19.5744	1.65489	No	No	HCON_00190760
784	snRNP 70	Y126	P08621	3963.87	10.0693	2406.89	16.329	1.64689	No	No	HCON_00083980
106	CaMK1d	T180	Q8IU85	1896.16	17.5891	1154.28	60.0856	1.64273	No	Yes	HCON_00128920
344	Histone H3	S10	P84243	1747.91	31.6968	1064.33	32.202	1.64226	No	No	HCON_00065870
575	p70 S6K	T252	P23443	4547.34	7.0971	2771.49	28.249	1.64075	No	No	HCON_00079680
471	MEK4	Pan-specific	P45985	5922.64	21.4944	3612.14	1.53554	1.63965	No	No	HCON_00105100
739	RSK1	Pan-specific	Q15418	10757.3	8.40526	6564.97	2.13767	1.6386	No	No	HCON_00009100
613	PECAM-1	Y713	P16284	9094.55	0.357817	5579.47	16.104	1.63	No	No	HCON_00023020
663	PKCz	Pan-specific	Q05513	2425.74	10.8231	1490.32	1.65524	1.62766	No	No	HCON_00062930
189	CSK	Pan-specific	P41240	1741.77	29.0223	1072.24	43.0733	1.62442	No	Yes	HCON_00013590
676	PLCg2	Y753	P16885	5548.18	15.5002	3420.81	22.8128	1.62189	No	No	HCON_00046810
340	HGK	T187	O95819	1390.46	167.974	858.234	13.728	1.62014	No	Yes	HCON_00174960
68	AurKB (Aurora B)	Pan-specific	Q96GD4	4180.66	14.2753	2585.15	7.86125	1.61718	No	No	HCON_00003080
439	LMR2	S1450	Q8IWU2	11130.9	6.96671	6884.21	2.90567	1.61688	No	No	HCON_00109060
270	ERK2 (MAPK1)	T185+Y187	P28482	14160	0.460646	8759.19	10.1506	1.61659	No	No	HCON_00091920
44	ANXA2	Y238	P07355	2404.7	19.6488	1487.58	0.930421	1.61652	No	No	HCON_00091530
692	PTEN	Pan-specific	P60484	14063.1	5.36758	8726.48	25.1421	1.61154	No	No	HCON_00096080
674	PLCg1	Y783	P19174	2261.18	3.07288	1406.54	2.10881	1.60762	No	No	HCON_00046810
294	FES	Y713	P07332	1552.22	5.09801	965.602	34.4134	1.60751	No	No	HCON_00016780
259	ErbB4 (HER4)	Pan-specific	Q15303	8926.71	8.52148	5576.8	8.4595	1.60069	No	No	HCON_00018780
686	PRKX	T201+T203	P51817	10896	12.5864	6815.46	5.48146	1.59872	No	No	HCON_00010810
821	TBK1	Pan-specific	Q9UHD2	18141.5	2.12302	11375.3	16.7314	1.59481	No	No	HCON_00132030
394	JAK3	Y980+Y981	P52333	3917.07	23.9747	2458.46	10.0995	1.5933	No	No	HCON_00013780
721	RIOK1	Y466	Q9BRS2	6476.55	3.04067	4077.99	26.1197	1.58817	No	No	HCON_00015420
9	ABL1	Y226	P00519	872.884	6.40175	551.038	16.3488	1.58407	No	No	HCON_00026740
336	HCA59	Y147	Q9NZ63	2970.22	1.5606	1878.85	1.86	1.58087	No	No	HCON_00009350
740	RSK1	S221	Q15418	5281.28	2.66371	3341.94	16.5973	1.5803	No	No	HCON_00009100
597	PBK	Y74	Q96KB5	3559.59	13.2355	2253.6	25.5278	1.57951	No	No	HCON_00078470
363	IkBb	Pan-specific	Q15653	6609.53	14.861	4184.99	4.95122	1.57934	No	No	#N/A
108	CaMK4	T200	Q16566	6743.43	18.4521	4278.68	38.3111	1.57605	No	No	HCON_00115960
24	ACTB	Y53	P60709	2541.14	6.32234	1612.74	2.94389	1.57567	No	No	HCON_00135080
837	TTK	Pan-specific	P33981	1539.47	5.88089	982.058	12.9174	1.56759	No	No	HCON_00155650
849	VEGFR1 (FLT1)	Y1048	P17948	1402.12	1.18503	894.567	22.2918	1.56738	No	No	HCON_00185500
35	AKT3 (PKBg)	Pan-specific	Q9Y243	12415.5	6.79218	7930.92	5.99066	1.56545	No	No	HCON_00136610
25	ACTN1	Y246	P12814	933.342	33.1671	597.45	4.52871	1.56221	No	No	HCON_00133410
859	VEGFR3 (FLT4)	Pan-specific	P35916	7596.92	4.85358	4867.91	19.0271	1.56061	No	No	HCON_00185500
845	TYRO3	Y681	Q06418	10300.2	4.36233	6604	5.21451	1.55969	No	No	HCON_00098530
580	p70 S6KB	S423	Q9UBS0	5320.61	3.64506	3418.04	19.4023	1.55663	No	No	HCON_00079680
274	ERK3 (MAPK6)	S189	Q16659	8612.45	15.3002	5543.98	13.9438	1.55348	No	No	HCON_00091920
566	p38g MAPK	Pan-specific	P53778	3847.07	8.74409	2476.72	0.757339	1.5533	No	No	HCON_00099710
552	OSR1	T185	O95747	10564.1	4.47611	6803.6	9.07143	1.55272	No	No	HCON_00153910
707	Raf1 (c-Raf)	Pan-specific	P04049	8477.5	3.04403	5461.48	30.9535	1.55224	No	No	HCON_00111880
858	VEGFR3 (FLT4)	Pan-specific	P35916	511.277	7.41247	330.772	11.969	1.54571	Yes	No	HCON_00185500
627	PKCa	T497	P17252	2155.89	2.92915	1395.31	2.15068	1.5451	No	No	HCON_00176240
719	RET	Pan-specific	P07949	5808.32	2.20681	3759.9	16.5102	1.54481	No	No	HCON_00187950
23	ACTB	Y294	P60709	2159.32	21.3995	1399.56	21.6741	1.54286	No	No	HCON_00135080
617	PIK3R1	Y467	P27986	13614.3	30.7432	8849.42	14.3708	1.53844	No	No	HCON_00017820
296	FGFR1	Y653+Y654	P11362	4491.08	11.0048	2921.83	1.0691	1.53708	No	No	HCON_00187950
828	TNK1	Y277	Q13470	10469.7	21.7808	6840.12	5.37846	1.53064	No	No	HCON_00047290
20	ACK1	Y518	Q07912	4464.33	1.79133	2918.71	25.5879	1.52955	No	No	HCON_00018780
41	AMPKa2	S377	P54646	8148.65	35.4799	5329.13	17.2913	1.52908	No	No	HCON_00164160
322	GCK	S170	Q12851	7357.19	21.194	4815.55	15.7064	1.5278	No	No	HCON_00132140
660	PKCq	S695	Q04759	1337.48	14.151	876.235	19.664	1.5264	No	No	HCON_00110350
436	LKB1	S428	Q15831	9658.46	1.67037	6333.94	13.6655	1.52487	No	No	HCON_00154430
680	PLK4	T170	O00444	16484.2	0.131912	10819.5	26.2766	1.52356	No	No	HCON_00112860
875	ZAP70	Pan-specific	P43403	7798.33	3.33829	5123.31	22.2067	1.52213	No	No	HCON_00013780
46	A-Raf (RafA)	Pan-specific	P10398	10261.6	12.1594	6751.79	22.8629	1.51984	No	No	HCON_00111880
486	MET	Y1003	P08581	3574.83	8.1978	2353.31	3.53167	1.51906	No	No	HCON_00098530
239	EphA2	Y772	P29317	584.25	2.68247	387.081	4.95227	1.50938	Yes	No	HCON_00042040
418	KIT	Pan-specific	P10721	3232.84	15.9695	2147.25	7.87899	1.50557	No	No	HCON_00187950
447	MAPKAPK2	T222	P49137	4371.32	8.51691	2905.52	13.4713	1.50449	No	No	HCON_00101270
577	p70 S6K	T412	P23443	9628.75	8.30662	6404.71	16.7447	1.50339	No	No	HCON_00079680
869	YES	Pan-specific	P07947	13019.3	3.98502	8704.61	11.488	1.49568	No	No	HCON_00026740
494	MKK3	S218	P46734	17902.7	10.6659	11971.9	10.1893	1.49539	No	No	HCON_00105100
351	HSP90AB1	Y484	P08238	2777.39	29.735	1857.74	19.3947	1.49504	No	No	HCON_00136990
468	MEK2	Pan-specific	P36507	1693.68	7.52276	1132.93	8.7428	1.49495	No	No	HCON_00017200
130	CDK1/2	T14+Y15	P06493	626.65	31.2086	420.095	29.6585	1.49169	Yes	Yes	HCON_00101500
246	ErbB2 (HER2)	Y1248	P04626	15565.3	5.15169	10441.9	3.58481	1.49066	No	No	HCON_00018780
261	ERK1 (MAPK3)	T202	P27361	5983.22	31.1844	4017.83	19.8213	1.48917	No	Yes	HCON_00091920
252	ErbB3 (HER3)	Y1289	P21860	10676.9	7.02071	7179.79	9.65432	1.48707	No	No	HCON_00018780
235	ENO2	Y25	P09104	2794.22	38.0034	1879.29	8.67464	1.48684	No	No	HCON_00058150
263	ERK1 (MAPK3)	T207	P27361	643.297	10.8718	432.755	19.9093	1.48652	Yes	No	HCON_00091920
737	ROS	Pan-specific	P08922	10513.1	8.93383	7077.67	13.9778	1.48539	No	No	HCON_00155550
237	EphA1	Y781	P21709	5168.07	19.5986	3489.09	14.1799	1.48121	No	No	HCON_00042040
75	BAK	Pan-specific	Q16611	4348.95	13.2545	2937.88	20.9934	1.4803	No	No	#N/A
383	ITK	Y512	Q08881	2499.54	15.9705	1689.56	3.233	1.4794	No	No	HCON_00026740
751	RSK3	Y217+S218	Q15349	2604.28	16.8369	1762.61	9.03015	1.47752	No	No	HCON_00009100
670	PKR1	T446	P19525	10106.7	15.9301	6843.42	22.1891	1.47686	No	No	HCON_00190760
162	CHK1	S345	O14757	3249.7	28.201	2203.97	46.7661	1.47448	No	Yes	HCON_00162290
112	Catenin a	S641	P35221	2868.11	25.9525	1945.3	20.6043	1.47438	No	No	HCON_00152060
667	PKM2	Y390	P14618	1752.91	15.8412	1191.44	1.20942	1.47126	No	No	HCON_00010565
341	HIPK1	Y352	Q86Z02	521.105	62.9818	354.415	38.4543	1.47032	Yes	Yes	HCON_00178740
632	PKCb	Pan-specific	P05771	4617.27	0.834637	3146.91	9.38289	1.46724	No	No	HCON_00176240
390	JAK2	Y570	O60674	1488.12	44.5398	1014.71	6.1144	1.46655	No	Yes	HCON_00109060
244	EphB4	Y596	P54760	2818.4	5.57877	1924.31	12.9312	1.46463	No	No	HCON_00042040
526	mTOR	S2448	P42345	3732.15	38.2839	2548.7	45.3368	1.46433	No	Yes	HCON_00025670
502	MKK4	Pan-specific	P46734	566.797	3.68709	387.732	11.57	1.46183	Yes	No	HCON_00105100
78	BCR	Y177	P11274	2214.43	20.5662	1515.69	18.3357	1.461	No	No	HCON_00065430
332	GSK3b	Pan-specific	P49840	630.656	7.36861	434.069	6.18462	1.45289	Yes	No	HCON_00031210
360	IKKa	Pan-specific	O15111	3527.67	14.2459	2434.18	6.3538	1.44923	No	No	HCON_00057930
661	PKCq	Y545	Q04759	4601.25	6.87546	3176.05	12.3515	1.44873	No	No	HCON_00110350
392	JAK2	Pan-specific	O60674	2341.86	11.8075	1626.77	3.69683	1.43957	No	No	HCON_00109060
27	AKT1 (PKBa)	T308	P31749	3007.57	13.2045	2095.02	7.89908	1.43558	No	No	HCON_00152700
490	MET	Y1234+Y1235	P08581	11267.9	9.78452	7851.28	4.42839	1.43517	No	No	HCON_00098530
493	MET	Pan-specific	P08581	20682	7.20231	14415.3	3.17501	1.43473	No	No	HCON_00098530
410	KHS1	Y31	Q9Y4K4	1699.83	36.796	1184.94	17.0556	1.43453	No	Yes	HCON_00132140
724	RIPK2	S176	O43353	9744.05	11.691	6796.61	22.748	1.43366	No	No	HCON_00004580
499	MKK4	S80	P45985	862.73	13.1897	603.223	30.1685	1.4302	No	Yes	HCON_00105100
487	MET	Y1230	P08581	19979.4	2.21228	13998.8	4.60438	1.42723	No	No	HCON_00098530
546	NFkappaB p65	S276	Q04206	5796.24	6.257	4065.75	26.7953	1.42563	No	No	HCON_00023620
646	PKCg	Pan-specific	P05129	6180.01	1.54729	4336.44	7.4817	1.42513	No	No	HCON_00176240
298	FGFR2	Y656+Y657	P21802	1138.42	0.939309	801.364	14.941	1.4206	No	No	HCON_00187950
281	ESYT1	Y822	Q9BSJ8	2061.76	1.30601	1453.02	19.4331	1.41895	No	No	HCON_00079550
219	EGFR	Pan-specific	P00533	7252.47	3.48537	5113.81	9.98336	1.41821	No	No	HCON_00018780
482	MERTK	Y753	Q12866	425.542	13.5164	300.402	16.3125	1.41657	Yes	No	HCON_00098530
455	MEK1	S222	Q02750	472.142	20.604	333.816	32.8313	1.41438	Yes	Yes	HCON_00017200
102	BUB1B	S670	O60566	2126.34	2.60162	1505.56	8.41042	1.41232	No	No	HCON_00080600
867	WNK1	T60	Q9H4A3	2799.41	8.1082	1984.41	12.3586	1.4107	No	No	HCON_00107110
535	NBS1	S343	O60934	3067.17	0.578349	2176.03	24.2259	1.40952	No	No	HCON_00100860
18	ACK1	Pan-specific	Q07912	4543.37	26.2313	3226.64	28.8245	1.40808	No	Yes	HCON_00018780
248	ErbB2 (HER2)	Y877	P04626	1021.05	3.16151	725.334	11.7119	1.40769	No	No	HCON_00018780
264	ERK1 (MAPK3)	Y204	P27361	2921.5	1.36127	2077.2	6.54561	1.40646	No	No	HCON_00091920
238	EphA2	Y588	P29317	2796.5	2.8163	1990.73	18.9074	1.40476	No	No	HCON_00042040
762	SHIP2	Y886	O15357	7214.28	2.7178	5138.54	6.58164	1.40396	No	No	HCON_00026240
278	ERK5 (MAPK7)	Y221	Q13164	2054.89	9.93289	1464.2	11.4174	1.40343	No	No	HCON_00091920
477	MEKK2	S239	Q9Y2U5	1532.63	7.39931	1092.51	7.0613	1.40285	No	No	HCON_00032380
481	MERTK	Y749+Y753	Q12866	10904.6	0.990612	7785.97	19.8224	1.40054	No	No	HCON_00098530
411	KIT	S821+Y823	P10721	7770.45	14.5674	5556.37	3.81805	1.39848	No	No	HCON_00187950
684	PRKACA	T196+T198	P17612	2459.74	4.71669	1760.89	5.12525	1.39688	No	No	HCON_00010810
257	ErbB3 (HER3)	Pan-specific	P21860	17719.6	0.703712	12720	24.2867	1.39304	No	No	HCON_00018780
57	ATM	Y2969	Q13315	9091.89	16.2897	6529.67	4.43574	1.3924	No	No	HCON_00072010
353	Huntingtin	S421	P42858	1336.06	14.9239	960.418	21.3091	1.39112	No	No	HCON_00190280
328	GSK3a	S278+Y279	P49840	11334.7	3.00866	8154.73	6.07779	1.38995	No	No	HCON_00031210
402	JNK3	Pan-specific	P53779	380.601	4.60705	274.009	1.48868	1.38901	Yes	No	HCON_00111580
472	MEK5	Pan-specific	Q13163	6825.85	25.8511	4915.23	2.50659	1.38871	No	No	HCON_00017200
657	PKCm	S910	Q15139	8210.23	6.14228	5915.54	9.85844	1.38791	No	No	HCON_00144520
435	LKB1	S31	Q15831	1806.71	8.88977	1303.59	2.68691	1.38595	No	No	HCON_00154430
584	PAK1	T423	Q13153	986.58	20.5214	712.069	4.93316	1.38551	No	No	HCON_00186860
13	ABL1	Y469	P00519	1635.08	8.86536	1180.36	7.79562	1.38524	No	No	HCON_00026740
463	MEK1	Pan-specific	Q02750	14310.4	8.07602	10337.7	20.0224	1.3843	No	No	HCON_00017200
421	KSR1	S404	Q8IVT5	5731.74	12.8485	4144.29	20.544	1.38304	No	No	HCON_00069440
757	SCYL1	S754	Q96KG9	4590.39	4.99757	3321.57	8.37432	1.38199	No	No	HCON_00103300
15	ABL2 (Arg)	Y439	P42684	310.793	55.3472	225.114	22.9771	1.3806	Yes	Yes	HCON_00026740
399	JNK1	Pan-specific	P45983	5342.77	2.61358	3871.45	17.0153	1.38004	No	No	HCON_00111580
234	ENO1	Y44	P06733	772.75	0.567505	560.168	22.6726	1.3795	No	No	HCON_00058150
827	TLN1	Y70	Q9Y490	9593.87	6.05062	6967.38	10.5861	1.37697	No	No	HCON_00014935
527	mTOR	S2478+S2481	P42345	801.288	20.9654	582.098	27.6594	1.37655	No	Yes	HCON_00025670
111	Cas-L	Y166	Q14511	2322.7	6.52555	1687.76	15.9679	1.3762	No	No	HCON_00024780
397	JNK1	Y185	P45983	1015.11	29.1157	738.775	11.4572	1.37404	No	Yes	HCON_00111580
355	ICK	Y159	Q9UPZ9	5689.36	29.8686	4141.41	88.6509	1.37377	No	Yes	HCON_00023420
638	PKCd	T507	Q05655	7209.75	20.8353	5257.97	2.29561	1.3712	No	No	HCON_00110350
483	MET	S1236	P08581	9589.48	13.603	6996.05	13.3205	1.3707	No	No	HCON_00098530
247	ErbB2 (HER2)	Y735	P04626	14552.8	7.38449	10617.6	7.37148	1.37063	No	No	HCON_00018780
475	MEKK1	Pan-specific	Q13233	10626	3.89559	7759.97	0.175052	1.36933	No	No	HCON_00032380
6	AAK1	S637	Q2M2I8	6872.32	25.733	5021.32	19.3232	1.36863	No	Yes	HCON_00114830
509	MLK3	Pan-specific	Q16584	5321.67	15.9006	3890.72	2.40789	1.36779	No	No	HCON_00143020
87	Bmx	Y40	P51813	328.545	23.2311	240.365	28.9593	1.36686	Yes	Yes	HCON_00026740
1	4E-BP1	Pan-specific	Q13541	175.007	132.25	128.287	11.5859	1.36418	Yes	Yes	#N/A
233	EML4	Y226	Q9HC35	1689.43	3.61244	1239.46	25.5228	1.36304	No	No	HCON_00143670
462	MEK1	Pan-specific	Q02750	2360.72	19.9491	1732.62	5.76319	1.36252	No	No	HCON_00017200
123	CDC7	T376	O00311	1592.35	44.3795	1169.94	44.208	1.36105	No	Yes	HCON_00006760
55	ATF2	S112	P15336	1827.43	4.0687	1343.01	14.6638	1.3607	No	No	HCON_00032740
525	MST3	T190	Q9Y6E0	3287.88	6.2722	2416.74	26.869	1.36046	No	No	HCON_00162520
256	ErbB3 (HER3)	Pan-specific	P21860	17918.1	1.04046	13179.6	18.9113	1.35954	No	No	HCON_00018780
480	MERTK	Y749	Q12866	887.792	2.98031	653.453	10.8747	1.35862	No	No	HCON_00098530
822	TBK1	S172	Q9UHD2	1167.2	0.205499	860.021	9.7289	1.35717	No	No	HCON_00132030
772	SIK3 (QSK)	Pan-specific	Q9Y2K2	5738.34	106.962	4228.52	1.92176	1.35706	No	Yes	HCON_00132030
401	JNK3	Pan-specific	P53779	2644.25	10.6004	1949.28	15.5646	1.35653	No	No	HCON_00111580
453	MARK3	T507	P27448	3001.94	9.86262	2213.35	26.5304	1.35629	No	Yes	HCON_00132030
536	NDR1	S281+T282	Q15208	3078.61	21.4681	2270.6	13.8599	1.35586	No	No	HCON_00188730
110	CaMK4	Pan-specific	Q16566	1871.98	26.7923	1383.5	5.82558	1.35308	No	No	HCON_00115960
104	CaMK1a	T177	Q14012	975.005	35.417	722.559	2.31084	1.34938	No	Yes	HCON_00128920
185	CSF1R	Y809	P07333	215.75	55.1803	160.027	41.2543	1.34821	Yes	Yes	HCON_00187950
763	SHIP2	Pan-specific	O15357	17080.1	9.23768	12672.9	6.29425	1.34777	No	No	HCON_00026240
324	GIT1	Y545	Q9Y2X7	8823.5	0.692075	6551.99	1.09338	1.34669	No	No	HCON_00190590
604	PDGFRa	Y768	P16234	4504.14	25.8935	3345.55	1.88902	1.34631	No	No	HCON_00187950
243	EphB3	Y600	P54753	7798.36	2.58448	5793.43	1.40019	1.34607	No	No	HCON_00042040
187	CSF1R	Pan-specific	P07333	6617.39	22.4364	4922.38	18.139	1.34435	No	Yes	HCON_00187950
865	WNK1	S382	Q9H4A3	938.577	20.3149	698.362	8.30721	1.34397	No	No	HCON_00107110
831	TRKA	Y680+Y681	P04629	3761.54	15.9934	2799.75	23.2375	1.34353	No	Yes	HCON_00047290
249	ErbB2 (HER2)	Pan-specific	P04626	13986.8	23.778	10426	17.2012	1.34153	No	Yes	HCON_00018780
276	ERK4 (MAPK4)	S186	P31152	13231.4	3.50863	9863.41	6.87167	1.34146	No	No	HCON_00091920
549	NMDAR2B	Y1474	Q13224	820.729	5.36098	612.518	25.6543	1.33993	No	No	HCON_00158770
785	SOX9	S181	P48436	17469.2	6.40136	13048.9	2.47562	1.33875	No	No	HCON_00178200
615	PGK1	Y196	P00558	19389.1	12.5359	14489.8	14.4294	1.33812	No	No	HCON_00166340
637	PKCd	S664	Q05655	3036.2	2.21721	2273.43	95.8046	1.33552	No	Yes	HCON_00110350
450	MAPKAPK3	Y76	Q16644	1098.58	0.448367	822.654	25.6812	1.33541	No	No	HCON_00101270
308	FLT3	Y842	P36888	10367.6	10.2522	7792.74	13.2915	1.33041	No	No	HCON_00187950
330	GSK3b	Y279	P49840	1572.86	19.2497	1182.72	8.72981	1.32987	No	No	HCON_00031210
429	LCK	Y192	P06239	4418.83	10.6637	3329.04	2.9926	1.32736	No	No	HCON_00013780
513	MOK	T159+Y161	Q9UQ07	4297.48	26.8843	3242.95	30.083	1.32518	No	Yes	HCON_00023420
725	RIPK2	Y381	O43353	8131.44	9.675	6139.34	7.42367	1.32448	No	No	HCON_00004580
134	CDK11A	T583	Q9UQ88	4965.44	35.1707	3754.18	1.44916	1.32264	No	Yes	HCON_00051170
292	FER (TYK3)	Y402	P16591	4357.4	0.737488	3302.44	14.0787	1.31945	No	No	HCON_00016780
266	ERK1 (MAPK3)	Y204+T207	P27361	334.321	0.0475864	253.86	18.4504	1.31695	Yes	No	HCON_00091920
10	ABL1	Y257	P00519	2126.63	19.1846	1617.56	29.0708	1.31472	No	Yes	HCON_00026740
97	BRK	Y342	Q13882	714.214	3.02904	543.354	39.11	1.31445	Yes	Yes	HCON_00013780
216	EGFR	Y998	P00533	375.636	3.01693	286.36	3.71992	1.31176	Yes	No	HCON_00018780
643	PKCe	Pan-specific	Q02156	3943.35	15.7694	3006.77	15.3448	1.31149	No	No	HCON_00152700
8	ABL1	Y139	P00519	378.813	25.6476	289.055	22.0603	1.31052	Yes	Yes	HCON_00026740
386	JAK1	Pan-specific	P23458	19930.9	9.58156	15234.5	33.0754	1.30827	No	Yes	HCON_00098530
273	ERK3 (MAPK6)	Pan-specific	Q16659	19218.1	0.382797	14728.4	3.2045	1.30483	No	No	HCON_00091920
420	MST1	Pan-specific	Q13043	4706.44	20.7177	3608.93	9.31157	1.30411	No	No	#N/A
551	NUAK1	T211	O60285	4935.4	9.78153	3787.33	9.91124	1.30313	No	No	HCON_00116460
825	TIE2	Y897	Q02763	2686.74	16.3375	2066.67	7.51608	1.30004	No	No	HCON_00187950
277	ERK5 (MAPK7)	T219+Y221	Q13164	7137.4	30.0678	5495.5	32.0214	1.29877	No	Yes	HCON_00091920
842	TYK2	Y1054+Y1055	P29597	7741.03	13.8657	5970.34	17.1587	1.29658	No	Yes	HCON_00098530
712	Rb	S807	P06400	1500.28	6.66761	1157.68	9.77796	1.29593	No	No	HCON_00027000
93	BRCA1	S1423	P38398	4006.24	13.2886	3095.81	29.1086	1.29408	No	Yes	HCON_00082440
444	LYN	Y508	P07948	3816.91	9.21246	2956.04	17.2639	1.29123	No	No	HCON_00013780
484	MET	T1241	P08581	9940.29	16.3305	7699.35	18.1914	1.29106	No	Yes	HCON_00098530
771	SIK3 (QSK)	T411	Q9Y2K2	2055.03	0.814874	1594.35	18.5435	1.28894	No	No	HCON_00132030
578	p70 S6K	T444+S447	P23443	14659.9	3.77322	11373.6	11.8649	1.28894	No	No	HCON_00079680
258	ErbB4 (HER4)	Y733	Q15303	2519.16	8.84257	1956.89	26.8531	1.28733	No	Yes	HCON_00018780
803	STAT5A	Y694	P42229	5436.93	16.0573	4229.13	46.7032	1.28559	No	Yes	HCON_00130780
147	CDK6	Y13	Q00534	1782.74	5.35168	1387.21	8.57852	1.28512	No	No	HCON_00042790
29	AKT1 (PKBa)	Y326	P31749	284.149	4.39435	221.299	24.8034	1.28401	Yes	Yes	HCON_00152700
512	MLTK	T161+T162	Q9NYL2	3153.08	25.5998	2458.37	22.9712	1.28259	No	Yes	HCON_00004580
748	RSK1/2	S363/S369	Q15418	3730.57	41.5907	2912.01	21.5362	1.2811	No	Yes	HCON_00009100
299	FGFR2	Pan-specific	P21802	16830.2	7.60705	13142.1	7.41434	1.28063	No	No	HCON_00187950
204	DYRK1A	Y321	Q13627	549.546	0.103521	429.193	13.2133	1.28042	Yes	No	HCON_00177230
498	MKK4	S257	P45985	2402.42	15.151	1876.79	8.96777	1.28007	No	No	HCON_00105100
744	RSK1	T573	Q15418	7660.92	8.32386	5996.75	3.14749	1.27751	No	No	HCON_00009100
379	IRAK4	T345+S346	Q9NWZ3	5013.73	26.4251	3932.6	49.3838	1.27492	No	Yes	HCON_00110470
768	SIK2 (QIK)	Pan-specific	Q9H0K1	15092.2	1.43368	11843.6	1.33671	1.27429	No	No	HCON_00132030
293	FES	Pan-specific	P07332	5904.94	5.76751	4633.9	9.69939	1.27429	No	No	HCON_00016780
514	MOK	Y167	Q9UQ07	5101.29	1.26928	4014.56	16.8866	1.2707	No	No	HCON_00023420
693	PTP1D	S580	Q06124	5365.16	56.0878	4227.24	11.0747	1.26919	No	Yes	HCON_00057730
666	PKCm	Pan-specific	Q15139	4290.96	16.0136	3385.85	20.5031	1.26732	No	Yes	HCON_00144520
571	p53	S37	P04637	4249.48	78.4937	3353.94	11.8362	1.26701	No	Yes	HCON_00030400
452	MARK1	T215	Q9P0L2	5718.93	4.22824	4514.01	2.35502	1.26693	No	No	HCON_00132030
738	ROS	Pan-specific	P08922	15496.5	3.788	12239.7	2.28925	1.26609	No	No	HCON_00155550
377	IRAK1	Pan-specific	P51617	6110.02	3.11918	4826.21	37.3316	1.26601	No	Yes	HCON_00110470
95	BRD2	S37	P25440	8561.77	17.7929	6777.01	26.0723	1.26336	No	Yes	HCON_00188850
369	IKKe	S172	Q14164	2692.55	15.7174	2135.89	0.1929	1.26062	No	No	HCON_00132030
800	STAT3	Y705+T708	P40763	3836.16	17.8891	3045.34	12.3615	1.25968	No	Yes	HCON_00130780
67	AurKB (Aurora B)	T232	Q96GD4	286.157	16.2581	227.235	29.8509	1.2593	Yes	Yes	HCON_00003080
122	CDK1	Pan-specific	P06493	4024.25	10.5403	3196.15	10.5351	1.25909	No	No	HCON_00101500
125	CDK1	T14	P06493	3292.3	31.7077	2621.26	56.7687	1.256	No	Yes	HCON_00101500
382	IRS1	Y612	P35568	1753.7	14.9814	1397.98	1.52283	1.25445	No	No	HCON_00168600
366	IKKa	Pan-specific	O15111	16827.7	47.7847	13418.9	10.8083	1.25403	No	Yes	HCON_00057930
419	MST2	Pan-specific	Q8IVT5	4053.95	6.77884	3239.28	13.1941	1.2515	No	No	HCON_00069440
56	ATM	S1981	Q13315	2360.05	9.04646	1887.76	18.6622	1.25019	No	Yes	HCON_00072010
11	ABL1	Y264	P00519	1716.82	1.92612	1374.2	8.33597	1.24933	No	No	HCON_00026740
176	COT	Pan-specific	P41279	513.444	50.4478	411.185	23.9538	1.24869	Yes	Yes	HCON_00162520
607	PDGFRb	Y716	P09619	12371.5	0.121154	9924.84	10.3747	1.24652	No	No	HCON_00185500
14	ABL1	Pan-specific	P00519	6499.06	12.1851	5218.15	15.92	1.24547	No	Yes	HCON_00026740
220	eIF2a	Pan-specific	P05198	1050.8	3.82537	843.767	3.58786	1.24537	No	No	HCON_00008430
301	FGFR3	Y647+Y648	P22607	3708.45	0.558902	2981.24	0.087719	1.24393	No	No	HCON_00187950
389	JAK2	Y1007+Y1008	O60674	399.75	4.82594	321.552	19.4518	1.24319	Yes	No	HCON_00109060
877	ZAP70	Y319	P43403	2093.28	34.6493	1690.58	4.94881	1.2382	No	Yes	HCON_00013780
416	KIT	Y936	P10721	835.972	11.9981	675.805	1.1795	1.237	No	No	HCON_00187950
305	FGR	Y412	P09769	1531.87	1.61669	1238.77	0.151759	1.23661	No	No	HCON_00026740
217	EGFR	Pan-specific	P00533	5372.64	17.8455	4346.65	5.55254	1.23604	No	No	HCON_00018780
731	Ron	Y1238	Q04912	30387.3	10.6031	24596.5	1.92134	1.23543	No	No	HCON_00098530
541	NEK6	S206	Q9HC98	1064.9	18.3622	862.27	16.7365	1.235	No	Yes	HCON_00111300
318	G6PD	Y401	P11413	11605.3	1.22894	9399.55	10.9038	1.23466	No	No	HCON_00130110
727	ROCK2	Y722	O75116	4176.26	3.07889	3387.99	7.632	1.23267	No	No	HCON_00028380
166	CHK2	T68	O96017	5474.1	46.5557	4452.62	97.2149	1.22941	No	Yes	HCON_00013040
658	PKCq	S676	Q04759	3817.47	8.42588	3107.55	13.3294	1.22845	No	No	HCON_00110350
282	Ezrin	T567	P15311	1046.46	41.1861	852.048	65.7593	1.22817	No	Yes	HCON_00010255
635	PKCd	Pan-specific	Q05655	4694.2	16.8487	3826.25	16.3888	1.22684	No	Yes	HCON_00110350
870	YES	Pan-specific	P07947	4552.23	3.78822	3723.9	38.375	1.22244	No	Yes	HCON_00026740
600	PCTAIRE2	S180	Q00537	2169.18	4.85149	1776.68	20.7961	1.22092	No	Yes	HCON_00118470
218	EGFR	Pan-specific	P00533	12603.3	16.0819	10344.3	12.0515	1.21839	No	Yes	HCON_00018780
854	VEGFR3 (FLT4)	Y1068	P35916	599.343	2.97421	492.066	11.8134	1.21801	Yes	No	HCON_00185500
589	PAK2	Y130	Q13177	931.546	14.4069	765.521	20.7497	1.21688	No	Yes	HCON_00186860
66	AurKB (Aurora B)	S227	Q96GD4	8697.71	15.5798	7151.73	12.744	1.21617	No	Yes	HCON_00003080
287	FAK (PTK2)	Y397	Q05397	4392.04	13.6799	3615.83	11.8978	1.21467	No	Yes	HCON_00022280
544	NFkappaB p50	Pan-specific	P19838	1850.98	14.0952	1526.8	6.7226	1.21233	No	No	#N/A
628	PKCa	Y195	P17252	2124.33	2.36845	1754.38	13.072	1.21087	No	No	HCON_00176240
446	MAPKAPK2	Pan-specific	P49137	5607.12	33.6194	4633	17.1028	1.21026	No	Yes	HCON_00101270
533	MYOD	S200	P15172	2985.34	35.8326	2468.46	15.4855	1.2094	No	Yes	HCON_00041990
335	GUK1	Y53	Q16774	1295.13	24.198	1071.05	86.8332	1.20921	No	Yes	HCON_00000480
609	PDGFRb	Pan-specific	P09619	9577.84	3.6071	7921.61	19.8315	1.20908	No	Yes	HCON_00185500
534	MYPT1	T696	O14974	9670.43	9.73229	8004.8	7.26982	1.20808	No	No	HCON_00062140
286	FAK (PTK2)	S910	Q05397	2220.79	13.1001	1838.44	22.9407	1.20797	No	Yes	HCON_00022280
652	PKCh	T656	P24723	9274.13	14.7336	7683.21	2.53487	1.20707	No	No	HCON_00152700
62	ATR	Pan-specific	Q13535	11389	3.58016	9446.69	8.9865	1.20561	No	No	HCON_00072010
699	PYK2	Y579+Y580	Q14289	1071.67	12.7111	890.464	12.1898	1.2035	No	Yes	HCON_00022280
196	DDR1	Y796+Y797	Q08345	713.805	23.1767	594.985	17.1862	1.1997	Yes	Yes	HCON_00109060
866	WNK1	T2245	Q9H4A3	1708.49	29.0198	1424.4	0.21704	1.19944	No	Yes	HCON_00107110
311	FRK	Y387	P42685	11884.1	1.69089	9936.86	14.1701	1.19596	No	No	HCON_00013780
688	PTEN	Pan-specific	P60484	19000.8	8.74131	15889.8	12.639	1.19579	No	Yes	HCON_00096080
329	GSK3a	T19+S21	P49840	7916.02	1.58629	6624.28	4.67012	1.195	No	No	HCON_00031210
547	NFkappaB p65	S529	Q04206	3181.45	11.009	2663.67	49.4313	1.19438	No	Yes	HCON_00023620
65	AurKA (Aurora A)	Pan-specific	O14965	5521.08	2.01056	4624	35.2373	1.194	No	Yes	HCON_00003080
782	SMG1	T3550	Q96Q15	11252.1	0.909175	9459.67	12.9003	1.18948	No	No	HCON_00020490
795	STAT1	Y701	P42224	7807.2	72.3625	6581.82	35.1926	1.18618	No	Yes	HCON_00130780
669	PKR1	Pan-specific	P19525	8553.62	3.91891	7211.21	7.30745	1.18616	No	No	HCON_00190760
409	KHS1	S174	Q9Y4K4	1998.63	5.79543	1692.73	0.962574	1.18071	No	No	HCON_00132140
375	InsR (IR)	Y999	P06213	2759.07	41.157	2342.5	17.594	1.17783	No	Yes	HCON_00066590
510	MLK3	S281	Q16584	324.894	3.39378	276.636	29.4177	1.17444	Yes	Yes	HCON_00143020
742	RSK1	S380	Q15418	15498.6	4.20992	13205.1	15.5448	1.17368	No	Yes	HCON_00009100
717	RelB	S573	Q01201	9610.8	0.441422	8210.09	15.5111	1.17061	No	No	#N/A
656	PKCm	S738+S742	Q15139	711.532	2.56816	607.901	3.88403	1.17047	Yes	No	HCON_00144520
364	IkBe	S161	O00221	1354.86	3.99761	1159.01	4.99643	1.16898	No	No	HCON_00133220
413	KIT	Y721	P10721	2905.28	12.0791	2486.14	14.786	1.16859	No	Yes	HCON_00187950
255	ErbB3 (HER3)	Y1328	P21860	4742.23	11.6986	4065.14	4.74186	1.16656	No	No	HCON_00018780
814	Tau	S516	P10636	5185.59	31.1661	4454.87	8.70963	1.16403	No	Yes	HCON_00071820
818	Tau	S739	P10636	4566.61	53.7501	3928.01	15.0719	1.16258	No	Yes	HCON_00071820
521	MST1	Pan-specific	Q13043	979.679	35.4115	843.051	26.6437	1.16206	No	Yes	#N/A
214	EGFR	Y1197	P00533	1555.2	19.6219	1340.57	4.40286	1.1601	No	Yes	HCON_00018780
532	MYC	T58	P01106	7602.99	2.02769	6559	1.04394	1.15917	No	No	HCON_00133600
316	FYN	Y213+Y214	P06241	445.941	3.53935	385.245	25.1193	1.15755	Yes	Yes	HCON_00026740
501	MKK4	Pan-specific	P45985	4321.99	0.680026	3734.93	14.3461	1.15718	No	No	HCON_00105100
461	MEK1/2	S218+S222	Q02750	1520.38	0.896276	1315.46	1.07016	1.15578	No	No	HCON_00017200
271	ERK2 (MAPK1)	Pan-specific	P28482	8392.44	8.84764	7276.85	7.38051	1.15331	No	Yes	HCON_00091920
100	BTK	Y223+Y225	Q06187	883.868	6.88762	766.834	9.53233	1.15262	No	Yes	HCON_00026740
186	CSF1R	Pan-specific	P07333	9519.28	2.62279	8272.49	29.0839	1.15072	No	Yes	HCON_00187950
306	FKHR	S256	Q12778	2540.53	10.4381	2208.84	22.0001	1.15016	No	Yes	HCON_00002580
96	BRK	S446+Y447	Q13882	468.528	32.0001	407.406	23.0104	1.15003	Yes	Yes	HCON_00013780
524	MST3	T184	Q9Y6E0	1038.73	9.06353	904.78	11.765	1.14805	No	Yes	HCON_00162520
133	CDK10	T196	Q15131	3710.26	23.6862	3236.73	41.7669	1.1463	No	Yes	HCON_00018140
307	FKHR	S319	Q12778	3510.1	34.7243	3067.87	16.2251	1.14415	No	Yes	HCON_00002580
641	PKCd	Y313	Q05655	15307.9	5.39765	13384	10.6423	1.14375	No	Yes	HCON_00110350
780	Smad2/3	Pan-specific	Q15796	8218.68	50.198	7190.44	4.5519	1.143	No	Yes	HCON_00069950
118	Caveolin 1	Y14	Q03135	1658.44	36.8992	1452.46	27.8707	1.14181	No	Yes	HCON_00134240
522	MST2	Pan-specific	Q13188	19901.2	2.01303	17452	23.332	1.14034	No	Yes	#N/A
476	MEKK2	Pan-specific	Q9Y2U5	2914.5	7.2016	2558.63	6.53488	1.13909	No	No	HCON_00032380
630	PKCb	S661	P05771	25274.7	5.20966	22211.3	19.1214	1.13792	No	Yes	HCON_00176240
718	RET	Y905	P07949	2729.6	13.0574	2402.05	9.75134	1.13636	No	Yes	HCON_00187950
602	PDGFRa	Y754	P16234	10818.9	4.52999	9521.71	6.7883	1.13623	No	No	HCON_00187950
387	JAK2	Pan-specific	O60674	4531.3	4.5963	3988.27	12.439	1.13616	No	Yes	HCON_00109060
878	ZAP70	Y492+Y493	P43403	2663.52	26.9518	2347.92	6.35746	1.13442	No	Yes	HCON_00013780
432	LCK	Y505	P06239	1249.66	18.6766	1102.87	8.21902	1.1331	No	Yes	HCON_00013780
213	EGFR	Y1172	P00533	1308.55	31.7831	1154.85	10.3515	1.13308	No	Yes	HCON_00018780
695	PYK p-Tyr	Phospho		16164.7	15.6	14290.4	23.0459	1.13115	No	Yes	#N/A
765	SHP2 (PTP1D)	Pan-specific	Q06124	17544.1	13.7453	15536.2	14.5247	1.12924	No	Yes	HCON_00057730
69	AurKB (Aurora B)	Pan-specific	Q96GD4	2691.91	13.3431	2394.08	1.78178	1.1244	No	Yes	HCON_00003080
788	SRC	Y419	P12931	9202.93	3.92954	8184.77	10.7942	1.1244	No	Yes	HCON_00026740
209	EGFR	Y1069	P00533	562.174	3.31861	500.645	22.3753	1.1229	Yes	Yes	HCON_00018780
245	ER-alpha	S104	P03372	3353.07	1.67283	2990.73	22.6119	1.12116	No	Yes	HCON_00017410
326	GRK2 (BARK1)	Pan-specific	P25098	10016.8	8.1061	8936.74	30.5133	1.12086	No	Yes	HCON_00082760
49	Arrestin b	S412	P49407	18967.2	2.89209	16934	4.97843	1.12007	No	No	HCON_00167390
464	MEK1	Pan-specific	Q02750	455.533	16.6522	406.899	5.31699	1.11952	Yes	Yes	HCON_00017200
139	CDK2	Pan-specific	P24941	7806.91	12.4953	6980.47	25.2625	1.11839	No	Yes	HCON_00101500
85	BMPR2	S375	Q13873	4724.17	9.48624	4230.84	22.954	1.1166	No	Yes	HCON_00102490
155	CDK9	T186	P50750	1317.86	39.6946	1180.27	6.05661	1.11658	No	Yes	HCON_00016270
77	BARK1	Y356	P25098	4175.98	29.3298	3741.32	40.1215	1.11618	No	Yes	HCON_00082760
603	PDGFRa	Y762	P16234	6318.58	10.7671	5663.76	4.6127	1.11562	No	Yes	HCON_00187950
199	DDR2	Y740	Q16832	1280.29	2.15005	1147.83	16.0195	1.1154	No	Yes	HCON_00109060
371	ILK1	Y351	Q13418	392.816	28.8309	352.414	29.8779	1.11464	Yes	Yes	HCON_00068170
564	p38d MAPK	Pan-specific	O15264	9032.16	4.8465	8106.23	11.8665	1.11422	No	Yes	HCON_00099710
98	BRSK1	T189	Q8TDC3	1515.44	19.4125	1360.79	10.3456	1.11365	No	Yes	HCON_00174090
254	ErbB3 (HER3)	Y1328	P21860	6436.78	10.3704	5791.18	23.6049	1.11148	No	Yes	HCON_00018780
434	LIMK1	T508	P53667	10187.1	4.86043	9180.48	0.300522	1.10965	No	No	HCON_00061120
205	DYRK2	Y382	Q92630	840.031	48.1531	758.284	3.1919	1.10781	No	Yes	HCON_00097360
582	PAK1	S144	Q13153	988.012	4.9517	894.577	28.4025	1.10445	No	Yes	HCON_00186860
451	MAPKAPK5	T186	Q8IW41	3035.5	3.30672	2748.89	31.1221	1.10426	No	Yes	HCON_00101270
587	PAK2	Pan-specific	Q13177	3129.6	18.0238	2834.45	33.9454	1.10413	No	Yes	HCON_00186860
215	EGFR	Y869	P00533	1184.15	8.88691	1073.59	12.8718	1.10298	No	Yes	HCON_00018780
126	CDK1	T14+Y15	P06493	10006.3	41.7815	9076.44	42.9246	1.10245	No	Yes	HCON_00101500
672	PLCg2	Pan-specific	P16885	23943.8	1.4366	21724.3	13.4257	1.10217	No	Yes	HCON_00046810
26	Adducin a/g	S726	Q9UEY8	3685.98	6.20365	3346.59	5.72519	1.10141	No	Yes	HCON_00163320
550	NR1 (NMDAR1)	S896	Q05586	3478.73	48.2042	3161.24	27.1028	1.10043	No	Yes	HCON_00035350
664	PKCz	S262+Y263	Q05513	353.045	19.9914	320.936	4.16996	1.10005	Yes	Yes	HCON_00062930
203	DOK3	Y398	Q7L591	6491.18	1.37963	5905.59	17.0778	1.09916	No	Yes	HCON_00056665
378	IRAK1	T387	P51617	3624.58	53.6023	3299.82	17.5931	1.09842	No	Yes	HCON_00110470
412	KIT	Y703	P10721	13707	2.69178	12481.4	7.71539	1.0982	No	Yes	HCON_00187950
297	FGFR1	Pan-specific	P11362	15371.3	1.46233	14002.9	6.81171	1.09772	No	No	HCON_00187950
173	Cofilin 2	S3	Q9Y281	7594.48	5.83752	6931.68	35.2105	1.09562	No	Yes	HCON_00153740
279	ERK5 (MAPK7)	Pan-specific	Q13164	15759.1	16.6155	14411.9	21.0166	1.09348	No	Yes	HCON_00091920
568	p38g MAPK	Pan-specific	P53778	2621.93	12.8799	2399.23	10.7182	1.09282	No	Yes	HCON_00099710
736	ROS	Y2114+Y2115	P08922	29259.8	5.52935	26790	11.393	1.09219	No	Yes	HCON_00155550
495	MKK3	Y230	P46734	9644.88	2.92626	8861.97	16.4499	1.08835	No	Yes	HCON_00105100
542	NEK7	Pan-specific	Q8TDX7	2559.52	6.09135	2354.4	7.83271	1.08712	No	Yes	HCON_00111300
716	RelB	Pan-specific	Q01201	9291.63	18.2024	8560.28	24.9466	1.08544	No	Yes	#N/A
206	eEF1A1	Y141	P68104	1264.02	30.9872	1166.73	23.7453	1.08339	No	Yes	HCON_00071960
874	ZAP70	Pan-specific	P43403	8015.4	146.103	7402.37	90.3909	1.08281	No	Yes	HCON_00013780
636	PKCd	S645	Q05655	2366.8	46.7775	2186.57	18.1274	1.08242	No	Yes	HCON_00110350
312	FRK	Y497	P42685	14473	3.54658	13374.4	17.207	1.08214	No	Yes	HCON_00013780
608	PDGFRb	Pan-specific	P09619	4906.78	13.4141	4538.51	15.6039	1.08114	No	Yes	HCON_00185500
665	PKCz	T410	Q05513	3081.99	14.4073	2851.39	5.89216	1.08087	No	Yes	HCON_00062930
151	CDK7	T170	P50613	11855.6	29.267	10974.4	11.1268	1.08029	No	Yes	HCON_00005760
612	PDLIM5	Y251	Q96HC4	1253.2	6.80401	1160.76	2.05464	1.07964	No	Yes	HCON_00117000
648	PKCg	T514	P05129	21840.3	16.0565	20239.8	9.26378	1.07908	No	Yes	HCON_00176240
425	LATS1	S909	O95835	1099	7.35529	1020.15	7.23126	1.07729	No	Yes	HCON_00006800
190	CSK	Y184	P41240	158.027	1.1858	146.827	3.01538	1.07628	Yes	No	HCON_00013590
7	ABL1	Pan-specific	P00519	1425.73	65.4729	1326.94	65.0279	1.07444	No	Yes	HCON_00026740
855	VEGFR1 (FLT1)	Pan-specific	P17948	13598.1	7.37196	12693.4	32.34	1.07127	No	Yes	HCON_00185500
315	FYN	Pan-specific	P06241	15061	7.44601	14066.7	9.64876	1.07069	No	Yes	HCON_00026740
161	CHK1	S317	O14757	5187.32	7.50414	4850.83	31.7688	1.06937	No	Yes	HCON_00162290
633	PKCb	Pan-specific	P05771	4756.64	10.5064	4466.6	1.53871	1.06494	No	Yes	HCON_00176240
573	p53	S6	P04637	2430.62	5.5985	2285.88	8.20981	1.06332	No	Yes	HCON_00030400
668	PKN	Pan-specific	Q16512	23116.8	4.33785	21802	15.1657	1.0603	No	Yes	HCON_00185970
61	ATR	Pan-specific	Q13535	11669.6	9.08659	11006.9	23.1597	1.06021	No	Yes	HCON_00072010
428	LCK	Y192	P06239	14116.6	13.1444	13392.7	2.27791	1.05405	No	Yes	HCON_00013780
180	Crystallin aB	Pan-specific	P02511	686.16	15.0042	652.007	10.0919	1.05238	Yes	Yes	HCON_00114930
729	ROCK2	Pan-specific	O75116	4974.3	11.2322	4726.78	0.978831	1.05236	No	Yes	HCON_00028380
422	KSR	Pan-specific	Q8IVT5	1192.21	15.5464	1133.2	3.99368	1.05207	No	Yes	HCON_00069440
38	ALK	Y1096	Q9UM73	13024.1	2.20297	12397.9	0.929032	1.05051	No	No	HCON_00134570
137	CDK1/2	Pan-specific	P06493	559.423	20.128	533.012	37.7957	1.04955	Yes	Yes	HCON_00101500
153	CDK9	Pan-specific	P50750	13542.8	14.6082	12904	2.458	1.0495	No	Yes	HCON_00016270
832	TRKB	Y516	Q16620	1243.87	43.4742	1186.95	5.6355	1.04795	No	Yes	HCON_00047290
817	Tau	S721	P10636	2598.15	151.623	2479.78	113.681	1.04773	No	Yes	HCON_00071820
284	FAK (PTK2)	Pan-specific	Q05397	7440.34	6.86501	7103.47	8.52785	1.04742	No	Yes	HCON_00022280
543	NEK7	T191+S195	Q8TDX7	406.111	27.583	388.257	11.0279	1.04598	Yes	Yes	HCON_00111300
223	EIF2AK3	T982	Q9NZJ5	7410.47	9.04628	7096.41	4.40724	1.04426	No	Yes	HCON_00190760
816	Tau	S713	P10636	5225.52	232.123	5033.26	0.785532	1.0382	No	Yes	HCON_00071820
431	LCK	Y394	P06239	1943.55	9.20763	1873.49	9.00496	1.0374	No	Yes	HCON_00013780
697	PYK2	Y402	Q14289	2061.08	11.8194	1988.58	14.6379	1.03646	No	Yes	HCON_00022280
357	IGF1R	Y1165/Y1166	P08069	2717.59	8.26496	2623.34	23.5847	1.03593	No	Yes	HCON_00066590
117	Caveolin 1	Pan-specific	Q03135	269.6	6.39175	260.921	89.5758	1.03326	Yes	Yes	HCON_00134240
569	p53	Pan-specific	P04637	7639.77	9.65121	7394.95	42.9892	1.03311	No	Yes	HCON_00030400
598	PCTAIRE1	Pan-specific	Q00536	1524.43	11.8101	1476.01	22.6647	1.03281	No	Yes	HCON_00118470
160	CHK1	S280	O14757	8446.08	18.672	8183.53	0.774307	1.03208	No	Yes	HCON_00162290
619	PIK3R2	Y464	O00459	704.795	8.35282	683.333	16.8604	1.03141	Yes	Yes	HCON_00017820
581	PAK1	Pan-specific	Q13153	2218.76	11.5618	2153.06	25.5596	1.03051	No	Yes	HCON_00186860
861	Vimentin	S34	P08670	11620	5.40634	11282.6	10.3972	1.0299	No	Yes	HCON_00059550
505	MKK7	T275	O14733	999.656	10.6405	972.209	20.5473	1.02823	No	Yes	HCON_00173670
644	PKCe	Pan-specific	Q02156	32954.5	15.4369	32093.8	5.94053	1.02682	No	Yes	HCON_00152700
58	ATM	Pan-specific	Q62388	16959.4	3.77645	16531.7	8.14791	1.02587	No	Yes	#N/A
601	PDGFRa	S847+Y849	P16234	3654.35	9.08442	3571.88	29.2276	1.02309	No	Yes	HCON_00187950
445	MAK	T157	P20794	3517.18	6.31873	3438.37	1.40799	1.02292	No	Yes	HCON_00023420
506	MKK7	Pan-specific	O14733	421.646	7.59644	412.682	30.3867	1.02172	Yes	Yes	HCON_00173670
424	LATS1	S464	O95835	445.092	5.4917	436.127	8.44513	1.02055	Yes	Yes	HCON_00006800
325	GluR1	S849	P42261	11346.7	16.0094	11123.7	2.31485	1.02004	No	Yes	HCON_00082370
583	PAK1	T212	Q13153	5658.43	34.8975	5558.4	36.0663	1.018	No	Yes	HCON_00186860
359	IGF1R	Y1346	P08069	1389.21	18.9571	1366.68	5.59409	1.01649	No	Yes	HCON_00066590
728	ROCK1	Pan-specific	Q13464	2869.67	22.7479	2823.6	59.2654	1.01632	No	Yes	HCON_00028380
631	PKCb	T500	P05771	17517	5.04893	17246.4	11.6241	1.01569	No	Yes	HCON_00176240
135	CDK12	S383+S385	Q9NYV4	3172.58	50.3439	3123.99	50.9024	1.01556	No	Yes	HCON_00070880
696	PYK2	Pan-specific	Q14289	15759.8	5.179	15545.9	9.42422	1.01376	No	Yes	HCON_00022280
504	MKK6	Pan-specific	P52564	4785.12	25.0297	4724.87	2.10333	1.01275	No	Yes	HCON_00105100
53	ASK1	T838	Q99683	14953.9	7.29195	14787.8	18.9136	1.01123	No	Yes	HCON_00040310
141	CDK4	Pan-specific	P11802	6256.12	13.0154	6191.37	18.3253	1.01046	No	Yes	HCON_00042790
766	SIK (SIK1)	T182	P57059	961.646	32.5966	951.887	13.1346	1.01025	No	Yes	HCON_00132030
596	Paxillin 1	Y31	P49023	5396.35	17.5282	5346.6	4.45418	1.00931	No	Yes	HCON_00089310
50	ASK1	Pan-specific	Q99683	12810.2	3.03409	12766.5	7.11559	1.00342	No	Yes	HCON_00040310
653	PKCl/I	Pan-specific	P41743	1117.94	28.2037	1114.45	12.0651	1.00313	No	Yes	HCON_00062930
791	SRPK1	S222	Q96SB4	968.086	1.78571	965.598	6.30076	1.00258	No	Yes	HCON_00068190
# NA, not available
