# Supplementary material for: Repurposing of a human antibody-based microarray to explore conserved components of the signalome of the parasitic nematode Haemonchus contortus
Source: Parasit Vectors. 2022 Jul 30;15:273. doi: 10.1186/s13071-022-05400-w (PMC9338626; doi:10.1186/s13071-022-05400-w)
Supplement: Supplementary file 4 — Additional file 4: Table S3. Chemicals in the DrugBank database associated with the detected Haemonchus contortus proteins in the present study [file 13071_2022_5400_MOESM4_ESM.xlsx]

## Sheet: Table S4
Table S3. Chemicals in DrugBank associated with the detected Haemonchus contortus proteins in the present study.
Haemonchus contortus protein ID	Target protein ID	Target description	DrugBank ID	DrugBank description	Status of approval	SMILES code
HCON_00005760	P50613	Cyclin-dependent kinase 7	DB02482	Phosphonothreonine	experimental	C[C@H](OP(O)(O)=O)[C@@H](N)C(O)=O
HCON_00005760	P50613	Cyclin-dependent kinase 7	DB03496	Flavopiridol	experimental	CN1CC[C@@H]([C@H](O)C1)C1=C(O)C=C(O)C2=C1OC(=CC2=O)C1=CC=CC=C1Cl
HCON_00079680	P31751	RAC-beta serine/threonine-protein kinase	DB08073	(2S)-1-(1H-INDOL-3-YL)-3-{[5-(3-METHYL-1H-INDAZOL-5-YL)PYRIDIN-3-YL]OXY}PROPAN-2-AMINE	experimental	[H][C@@](N)(COC1=CN=CC(=C1)C1=CC=C2NN=C(C)C2=C1)CC1=CNC2=CC=CC=C12
HCON_00079680	P31751	RAC-beta serine/threonine-protein kinase	DB07812	N-[(1S)-2-amino-1-phenylethyl]-5-(1H-pyrrolo[2,3-b]pyridin-4-yl)thiophene-2-carboxamide	experimental	[H][C@](CN)(NC(=O)C1=CC=C(S1)C1=C2C=CNC2=NC=C1)C1=CC=CC=C1
HCON_00079680	P31751	RAC-beta serine/threonine-protein kinase	DB07859	4-(4-CHLOROPHENYL)-4-[4-(1H-PYRAZOL-4-YL)PHENYL]PIPERIDINE	experimental	ClC1=CC=C(C=C1)C1(CCNCC1)C1=CC=C(C=C1)C1=CNN=C1
HCON_00079680	P31751	RAC-beta serine/threonine-protein kinase	DB07947	ISOQUINOLINE-5-SULFONIC ACID (2-(2-(4-CHLOROBENZYLOXY)ETHYLAMINO)ETHYL)AMIDE	experimental	ClC1=CC=C(COCCNCCNS(=O)(=O)C2=CC=CC3=CN=CC=C23)C=C1
HCON_00013590	P17948	Vascular endothelial growth factor receptor 1	DB05075	TG100801	investigational
HCON_00013590	P17948	Vascular endothelial growth factor receptor 1	DB05913	OSI-930	investigational
HCON_00013590	P17948	Vascular endothelial growth factor receptor 1	DB06080	ABT-869	investigational
HCON_00013590	P17948	Vascular endothelial growth factor receptor 1	DB06589	Pazopanib	approved	CN(C1=CC2=NN(C)C(C)=C2C=C1)C1=CC=NC(NC2=CC=C(C)C(=C2)S(N)(=O)=O)=N1
HCON_00013590	P17948	Vascular endothelial growth factor receptor 1	DB06626	Axitinib	approved
HCON_00013590	P17948	Vascular endothelial growth factor receptor 1	DB07288	N-(4-chlorophenyl)-2-[(pyridin-4-ylmethyl)amino]benzamide	experimental	ClC1=CC=C(NC(=O)C2=C(NCC3=CC=NC=C3)C=CC=C2)C=C1
HCON_00013590	P17948	Vascular endothelial growth factor receptor 1	DB08896	Regorafenib	approved	CNC(=O)C1=CC(OC2=CC(F)=C(NC(=O)NC3=CC=C(Cl)C(=C3)C(F)(F)F)C=C2)=CC=N1
HCON_00013590	P17948	Vascular endothelial growth factor receptor 1	DB09078	Lenvatinib	approved	COC1=C(C=C2C(OC3=CC(Cl)=C(NC(O)=NC4CC4)C=C3)=CC=NC2=C1)C(O)=N
HCON_00013590	P17948	Vascular endothelial growth factor receptor 1	DB09079	Nintedanib	approved	COC(=O)C1=CC2=C(C=C1)\C(=C(\NC1=CC=C(C=C1)N(C)C(=O)CN1CCN(C)CC1)C1=CC=CC=C1)C(O)=N2
HCON_00013590	P17948	Vascular endothelial growth factor receptor 1	DB00398	Sorafenib	approved	CNC(=O)C1=NC=CC(OC2=CC=C(NC(=O)NC3=CC(=C(Cl)C=C3)C(F)(F)F)C=C2)=C1
HCON_00013590	P17948	Vascular endothelial growth factor receptor 1	DB01268	Sunitinib	approved	CCN(CC)CCNC(=O)C1=C(C)NC(\C=C2/C(=O)NC3=C2C=C(F)C=C3)=C1C
HCON_00013590	P17948	Vascular endothelial growth factor receptor 1	DB04879	Vatalanib	investigational	ClC1=CC=C(NC2=NN=C(CC3=CC=NC=C3)C3=CC=CC=C23)C=C1
