# Supplementary material for: Repurposing of a human antibody-based microarray to explore conserved components of the signalome of the parasitic nematode Haemonchus contortus
Source: Parasit Vectors. 2022 Jul 30;15:273. doi: 10.1186/s13071-022-05400-w (PMC9338626; doi:10.1186/s13071-022-05400-w)
Supplement: Supplementary file 5 — Additional file 5: Table S4. Chemicals in KinaseSARfari database associated with the detected Haemonchus contortus proteins in the present study [file 13071_2022_5400_MOESM5_ESM.xlsx]

## Sheet: Table S5
Table S4. Chemicals in KinaseSARfari associated with the detected Haemonchus contortus proteins in the present study.
Haemonchus contortus protein ID	Target protein ID	KinaseSARfari ID	Alternative IDs	Description	SMILES code
HCON_00013590	2204_hSRC_2204	100172	165249 (CHEMBL)		COCCOc1cc2c(cc1OC)Nc3c(c(ncn3)Nc4cc(c(cc4Cl)Cl)OC)C2
HCON_00013590	2204_hSRC_2204	100651	165183 (CHEMBL)		COc1cc2c(cc1OC)ncc(c2Nc3cc(c(cc3Cl)Cl)OC)C#N
HCON_00013590	2204_hSRC_2204	329244	152187 (CHEMBL)		Cc1ccc(cc1Nc2c3cc4c(cc3ncc2C#N)[nH]c(n4)NCCN5CCOCC5)OC
HCON_00013590	2204_hSRC_2204	330351	152030 (CHEMBL)		Cc1cc(c(cc1Nc2c3cc4c(cc3ncc2C#N)n(cn4)CCN5CCOCC5)OC)Cl
HCON_00013590	2204_hSRC_2204	405893	432655 (CHEMBL)		CC(C)c1cc(n2c(n1)c(c(n2)Nc3cc(cc(c3)OC)OC)C(=O)N)N[C@@H](CO)C(C)C
HCON_00013590	2204_hSRC_2204	406418	432622 (CHEMBL)		CC(C)[C@H](CO)Nc1cc(nc2n1nc(c2C(=O)N)Nc3cc(cc(c3)OC)OC)C4CC4
HCON_00013590	2204_hSRC_2204	406504	339901 (CHEMBL)		CC(C)Nc1c2cnn(c2ncn1)CC(c3ccccc3)Br
HCON_00013590	2204_hSRC_2204	330657	152238 (CHEMBL)		COc1cc(cc(c1OC)OC)Nc2c3cc4c(cc3ncc2C#N)[nH]c(n4)CN5CCOCC5
HCON_00013590	2204_hSRC_2204	406863	429152 (CHEMBL)		c1cc(ccc1C2(CCN(CC2)c3c4cc[nH]c4ncn3)CN)Cl
HCON_00013590	2204_hSRC_2204	40913	61510 (CHEMBL)		CCSc1nc2c(cnn2CC(c3ccccc3)Cl)c(n1)N4CCCCC4
HCON_00013590	2204_hSRC_2204	410296	432690 (CHEMBL)		Cc1cc(n2c(n1)c(c(n2)Nc3cc(cc(c3)OC)OC)C(=O)N)N[C@H](CO)C(C)C
HCON_00013590	2204_hSRC_2204	412139	432077 (CHEMBL)		Cc1cc(n2c(n1)c(c(n2)Nc3cc(cc(c3)OC)OC)C(=O)N)NC[C@H](C)N
HCON_00013590	2204_hSRC_2204	338413	205460 (CHEMBL)		COCCOc1cc2c(cc1OCCOC)ncc(c2Nc3cc(c(cc3Cl)Cl)OC)C#N
HCON_00013590	2204_hSRC_2204	339286	212514 (CHEMBL)		CCOc1cc(c(cc1C)Cl)Nc2c3cc(c(cc3ncc2C#N)OC)OC
HCON_00013590	2204_hSRC_2204	339743	212687 (CHEMBL)		COc1cc2c(cc1OC)ncc(c2Nc3cc(c(cc3Cl)Cl)O)C#N
HCON_00013590	2204_hSRC_2204	412273	432727 (CHEMBL)		Cc1cc(n2c(n1)c(c(n2)Nc3cc(cc(c3)OC)OC)C(=O)N)N[C@@H](C)CO
HCON_00013590	2204_hSRC_2204	41397	60763 (CHEMBL)		CCCCNc1c2cnn(c2ncn1)/C=C\c3ccccc3
HCON_00013590	2204_hSRC_2204	178122	303174 (CHEMBL)		CC(=O)Nc1cc(c(c(c1)Cl)c2cc3cnc(nc3n(c2=O)C)Nc4ccccc4)Cl
HCON_00013590	2204_hSRC_2204	178439	303128 (CHEMBL)		Cc1c(cc(c(c1c2cc3cnc(nc3n(c2=O)C)Nc4ccccc4)C)O)O
HCON_00013590	2204_hSRC_2204	339770	212688 (CHEMBL)		COc1cc2c(cc1OC)ncc(c2Nc3cc(c(cc3Br)Cl)OC)C#N
HCON_00013590	2204_hSRC_2204	340944	212320 (CHEMBL)		COc1cc2c(cc1OCCCn3ccnc3)ncc(c2Nc4cc(c(cc4Cl)Cl)OC)C#N
HCON_00013590	2204_hSRC_2204	342058	241459 (CHEMBL)		CCOC(=O)c1cc2cc(c(cc2[nH]1)O)O
HCON_00013590	2204_hSRC_2204	484950	520122 (CHEMBL)		Cc1cc([nH]n1)Nc2c3ccccc3nc(n2)Sc4ccc(cc4)NC(=O)C
HCON_00013590	2204_hSRC_2204	485304	499130 (CHEMBL)		COCCOc1cc2c(cc1NC(=O)[C@@H]3CCCN3)c(ncn2)Nc4ccc(c(c4)Cl)F
HCON_00013590	2204_hSRC_2204	41516	60798 (CHEMBL)		c1ccc(cc1)/C=C\n2c3c(cn2)c(ncn3)N4CCOCC4
HCON_00013590	2204_hSRC_2204	41563	61479 (CHEMBL)		CCCCNc1c2cnn(c2ncn1)CC(c3ccccc3)O
HCON_00013590	2204_hSRC_2204	41599	61105 (CHEMBL)		c1ccc(cc1)C(Cn2c3c(cn2)c(ncn3)N4CCOCC4)O
HCON_00013590	2204_hSRC_2204	178758	303150 (CHEMBL)		Cn1c2c(cc(c1=O)c3c(cccc3Cl)Cl)cnc(n2)Nc4ccc(cc4)CC(=O)N
HCON_00013590	2204_hSRC_2204	178787	302510 (CHEMBL)		COc1cc2c(cc1/C=C/c3cc[n+](cc3)[O-])ncc(c2Nc4cc(c(cc4Cl)Cl)OC)C#N
HCON_00013590	2204_hSRC_2204	486370	516916 (CHEMBL)		Cc1cc2c(cc1OCCN3CCCCC3)ncc(c2Nc4ccc5c(c4)sc(n5)N)C#N
HCON_00013590	2204_hSRC_2204	486371	516917 (CHEMBL)		Cc1cc2c(cc1OCCCN3CCN(CC3)C)ncc(c2Nc4ccc5c(c4)sc(n5)N)C#N
HCON_00013590	2204_hSRC_2204	487555	516918 (CHEMBL)		Cc1cc2c(cc1OCCCN3CCOCC3)ncc(c2Nc4ccc5c(c4)sc(n5)N)C#N
HCON_00013590	2204_hSRC_2204	487759	516919 (CHEMBL)		Cc1cc2c(cc1OCCCN3CCNCC3)ncc(c2Nc4ccc5c(c4)sc(n5)N)C#N
HCON_00013590	2204_hSRC_2204	571546	579824 (CHEMBL)		c1ccc(cc1)CNC(=O)Cc2ccc(cn2)c3ccc(cc3)OCCN4CCOCC4
HCON_00013590	2204_hSRC_2204	179755	302529 (CHEMBL)		COc1cc(cc(c1OC)OC)Nc2c3cc(ccc3ncc2C#N)/C=C/c4ccncc4
HCON_00013590	2204_hSRC_2204	179802	302559 (CHEMBL)		COc1cc(cc(c1OC)OC)Nc2c3ccc(cc3ncc2C#N)C#Cc4cccnc4
HCON_00013590	2204_hSRC_2204	179806	303252 (CHEMBL)		Cn1c2c(cc(c1=O)c3c(ccc(c3Cl)C(=O)N)Cl)cnc(n2)Nc4ccccc4
HCON_00013590	2204_hSRC_2204	179882	302584 (CHEMBL)		COc1ccc(c(c1)Nc2c3cc(c(cc3ncc2C#N)/C=C/c4ccncc4)OC)Cl
HCON_00013590	2204_hSRC_2204	179898	303312 (CHEMBL)		Cn1c2c(cc(c1=O)c3c(cc(cc3Cl)O)Cl)cnc(n2)Nc4ccccc4
HCON_00013590	2204_hSRC_2204	179955	302579 (CHEMBL)		COc1cc(cc(c1OC)OC)Nc2c3cc(ccc3ncc2C#N)C#Cc4cccnc4
HCON_00013590	2204_hSRC_2204	180035	303306 (CHEMBL)		Cn1c2c(cc(c1=O)c3c(ccc(c3Cl)CO)Cl)cnc(n2)Nc4ccccc4
HCON_00013590	2204_hSRC_2204	488899	452037 (CHEMBL)		c1ccc(cc1)c2cc3c(c4cc(ccc4n3CCn5ccnc5)O)c6c2C(=O)NC6=O
HCON_00013590	2204_hSRC_2204	180149	303243 (CHEMBL)		Cc1cccc(c1c2cc3cnc(nc3n(c2=O)C)Nc4ccccc4)Br
HCON_00013590	2204_hSRC_2204	180290	303262 (CHEMBL)		Cn1c2c(cc(c1=O)c3c(cccc3OC)O)cnc(n2)Nc4ccccc4
HCON_00013590	2204_hSRC_2204	180316	303182 (CHEMBL)		Cn1c2c(cc(c1=O)c3c(cccc3Cl)Cl)cnc(n2)Nc4ccc(cc4)CCCCC(=O)N
HCON_00013590	2204_hSRC_2204	180401	303314 (CHEMBL)		Cn1c2c(cc(c1=O)c3c(ccc(c3Cl)OC)Cl)cnc(n2)Nc4ccccc4
HCON_00013590	2204_hSRC_2204	180448	303142 (CHEMBL)		Cc1cc(cc(c1c2cc3cnc(nc3n(c2=O)C)Nc4ccccc4)C)OC
HCON_00013590	2204_hSRC_2204	180673	303267 (CHEMBL)		Cn1c2c(cc(c1=O)c3c(cccc3OC)OC)cnc(n2)Nc4ccccc4
HCON_00013590	2204_hSRC_2204	180740	303274 (CHEMBL)		CC(=O)Nc1ccc(c(c1Cl)c2cc3cnc(nc3n(c2=O)C)Nc4ccccc4)Cl
HCON_00013590	2204_hSRC_2204	180794	302614 (CHEMBL)		Cc1cccc(c1c2c(c3cnc(nc3n(c2=O)C)Nc4ccccc4)C)C
HCON_00013590	2204_hSRC_2204	491263	500560 (CHEMBL)		CO[C@@H]1[C@H](O[C@@H]2[C@H]([C@H]1O)n3c4ccccc4c5c3c6n2c7ccccc7c6c8c5C(=O)NC8=O)CN.Cl
HCON_00013590	2204_hSRC_2204	180810	303290 (CHEMBL)		Cc1cccc(c1c2cc3cnc(nc3n(c2=O)C)Nc4ccccc4)Cl
HCON_00013590	2204_hSRC_2204	181095	303191 (CHEMBL)		CCN(CC)CCOc1ccc(cc1)Nc2ncc3cc(c(=O)n(c3n2)C)c4c(cccc4C)C
HCON_00013590	2204_hSRC_2204	181233	303271 (CHEMBL)		Cn1c2c(cc(c1=O)c3c(ccc(c3Cl)O)Cl)cnc(n2)Nc4ccccc4
HCON_00013590	2204_hSRC_2204	181282	303326 (CHEMBL)		Cn1c2c(cc(c1=O)c3c(cccc3Cl)OC)cnc(n2)Nc4ccccc4
HCON_00013590	2204_hSRC_2204	181285	303216 (CHEMBL)		Cn1c2c(cc(c1=O)c3c(cccc3Cl)Cl)cnc(n2)Nc4ccc(cc4)OCCCC(=O)O
HCON_00013590	2204_hSRC_2204	181405	302356 (CHEMBL)		Cc1ccc(cc1Nc2c3ccc(cc3ncc2C#N)/C=C/c4ccncc4)OC
HCON_00013590	2204_hSRC_2204	181408	302495 (CHEMBL)		COc1cc(c(cc1Cl)Cl)Nc2c3ccc(cc3ncc2C#N)/C=C/c4cc[n+](cc4)[O-]
HCON_00013590	2204_hSRC_2204	181476	303329 (CHEMBL)		Cn1c2c(cc(c1=O)c3c(ccc(c3Cl)N)Cl)cnc(n2)Nc4ccccc4
HCON_00013590	2204_hSRC_2204	181733	303289 (CHEMBL)		Cn1c2c(cc(c1=O)c3c(cccc3Cl)F)cnc(n2)Nc4ccccc4
HCON_00013590	2204_hSRC_2204	181822	303327 (CHEMBL)		Cn1c2c(cc(c1=O)c3c(ccc(c3Cl)CN)Cl)cnc(n2)Nc4ccccc4
HCON_00013590	2204_hSRC_2204	181982	303157 (CHEMBL)		Cn1c2c(cc(c1=O)c3c(cc(cc3Cl)N)Cl)cnc(n2)Nc4ccccc4
HCON_00013590	2204_hSRC_2204	182044	303359 (CHEMBL)		Cn1c2c(cc(c1=O)c3c(ccc(c3Cl)C(=O)O)Cl)cnc(n2)Nc4ccccc4
HCON_00013590	2204_hSRC_2204	182201	302603 (CHEMBL)		COc1cc(cc(c1OC)OC)Nc2c3cc(c(cc3ncc2C#N)/C=C/c4ccncc4)OC
HCON_00013590	2204_hSRC_2204	578006	568347 (CHEMBL)	PD-0173958	CCOc1ccc(cc1)Nc2ncc3cc(c(=O)n(c3n2)C)c4c(cccc4Cl)Cl
HCON_00013590	2204_hSRC_2204	57863	86816 (CHEMBL)		CCS(=O)(=O)c1ccc2c(c1)/C(=C/c3c(c4c([nH]3)CCCC4)CCCN5CCOCC5)/C(=O)N2
HCON_00013590	2204_hSRC_2204	499346	509759 (CHEMBL)		c1ccc2c(c1)nc(s2)Nc3c4cc(c(cc4ncc3C#N)OCCN5CCOCC5)O
HCON_00013590	2204_hSRC_2204	499616	509684 (CHEMBL)		CN1CCN(CC1)CCCOc2cc3c(cc2OC)c(c(cn3)C#N)Nc4nc5ccccc5s4
HCON_00013590	2204_hSRC_2204	499623	509760 (CHEMBL)		CN1CCN(CC1)CCOc2cc3c(cc2OC)c(c(cn3)C#N)Nc4nc5ccccc5s4
HCON_00013590	2204_hSRC_2204	58882	86485 (CHEMBL)		CCS(=O)(=O)c1ccc2c(c1)/C(=C/c3cc4c([nH]3)CCCC4)/C(=O)N2
HCON_00013590	2204_hSRC_2204	501199	509758 (CHEMBL)		COc1cc2c(cc1OCCN3CCCCC3)ncc(c2Nc4nc5ccccc5s4)C#N
HCON_00013590	2204_hSRC_2204	59487	86346 (CHEMBL)		CN(C)CCCc1c2c([nH]c1/C=C\3/c4cc(ccc4NC3=O)S(=O)(=O)C)CCCC2
HCON_00013590	2204_hSRC_2204	260024	432691 (CHEMBL)		Cc1cc(n2c(n1)c(c(n2)Nc3cc(cc(c3)OC)OC)C(=O)N)N[C@@H](CO)C(C)C
HCON_00013590	2204_hSRC_2204	260114	432143 (CHEMBL)		Cc1cc(n2c(n1)c(c(n2)Nc3cc(cc(c3)OC)OC)C(=O)N)NCC(C)(C)N
HCON_00013590	2204_hSRC_2204	261450	432623 (CHEMBL)		c1ccc(cc1)Nc2c(c3nc(cc(n3n2)N)C4CC4)C(=O)N
HCON_00013590	2204_hSRC_2204	261743	432591 (CHEMBL)		COc1cc(cc(c1)OC)Nc2c(c3nc(cc(n3n2)N4CCC[C@@H]4CO)C5CC5)C(=O)N
HCON_00013590	2204_hSRC_2204	261744	432592 (CHEMBL)		COc1cc(cc(c1)OC)Nc2c(c3nc(cc(n3n2)N4CCC[C@H]4CO)C5CC5)C(=O)N
HCON_00013590	2204_hSRC_2204	264661	433077 (CHEMBL)		CC1(C(=O)c2c3c(c4c5ccccc5[nH]c4c2C1=O)C(=O)NC3)C
HCON_00013590	2204_hSRC_2204	1088679	629141 (CHEMBL)		COc1cc2c(cc1/C=C/CN3CCOCC3)ncc(c2Nc4cc(c(cc4Cl)Cl)OC)C#N
HCON_00013590	2204_hSRC_2204	432416	187521 (CHEMBL)		c1cc(ccc1c2cc(=O)c3cc(c(cc3o2)O)N)N
HCON_00013590	2204_hSRC_2204	433559	303167 (CHEMBL)		Cn1c2c(cc(c1=O)c3c(cccc3Cl)Cl)cnc(n2)Nc4ccc(cc4)CCC(=O)N
HCON_00013590	2204_hSRC_2204	434105	283211 (CHEMBL)		CC(C)(C)OC(=O)N1C[C@@H](C[C@@H]1CO)n2cc(c3c2ncnc3N)c4ccc(cc4)O
HCON_00013590	2204_hSRC_2204	434369	368691 (CHEMBL), 624 (PDB)	1BM	CCN(CC)CCNc1cc(nc(n1)n2cnc3c2cccc3)Nc4cc(ccc4C)O
HCON_00013590	2204_hSRC_2204	434907	303235 (CHEMBL)		Cn1c2c(cc(c1=O)c3c(cccc3Cl)O)cnc(n2)Nc4ccccc4
HCON_00013590	2204_hSRC_2204	435732	303192 (CHEMBL)		Cn1c2c(cc(c1=O)c3c(cccc3Cl)Cl)cnc(n2)Nc4ccc(cc4)CC(C(=O)O)N
HCON_00013590	2204_hSRC_2204	437612	430388 (CHEMBL)	TX-1918	Cc1cc(cc(c1O)C)C=C2C(=O)C=CC2=O
HCON_00013590	2204_hSRC_2204	439985	239585 (CHEMBL)		COc1ccccc1CNC(=O)c2cc3cccc(c3cc2O)O
HCON_00013590	2204_hSRC_2204	111664	181257 (CHEMBL)		COc1cc2c(cc1OC)ncc(c2Nc3ccc(cc3F)Cl)C#N
HCON_00013590	2204_hSRC_2204	112421	186577 (CHEMBL)		c1cc(ccc1c2cc(=O)c3cc(cc(c3o2)N)O)N
HCON_00013590	2204_hSRC_2204	112422	186578 (CHEMBL)		c1cc(ccc1c2cc(=O)c3cc(cc(c3o2)N)N)N
HCON_00013590	2204_hSRC_2204	112925	186047 (CHEMBL)		c1cc(ccc1c2cc(=O)c3cc(ccc3o2)N)N
HCON_00013590	2204_hSRC_2204	114550	186554 (CHEMBL)		COc1cc2c(=O)cc(oc2c(c1)N)c3cccc(c3)N
HCON_00013590	2204_hSRC_2204	443800	124413 (CHEMBL)		c1ccc(cc1)n2cnc3c2ccc(c3)SCCCN4CCOCC4
HCON_00013590	2204_hSRC_2204	114568	186652 (CHEMBL)		c1cc(ccc1c2cc(=O)c3ccc(c(c3o2)N)O)N
HCON_00013590	2204_hSRC_2204	114578	186528 (CHEMBL)		c1cc(ccc1c2cc(=O)c3c(ccc(c3o2)N)O)N
HCON_00013590	2204_hSRC_2204	114814	186074 (CHEMBL)		c1cc(ccc1c2cc(=O)c3c(o2)cc(c(c3N)O)N)N
HCON_00013590	2204_hSRC_2204	115102	186937 (CHEMBL)		c1cc(cc(c1)N)c2cc(=O)c3cc(c(cc3o2)O)N
HCON_00013590	2204_hSRC_2204	115103	186938 (CHEMBL)		c1cc(cc(c1)N)c2cc(=O)c3cc(ccc3o2)N
HCON_00013590	2204_hSRC_2204	115397	186007 (CHEMBL)		COc1ccc(c2c1c(=O)cc(o2)c3ccc(cc3)N)N
HCON_00013590	2204_hSRC_2204	115601	186704 (CHEMBL)		c1cc(ccc1c2cc(=O)c3cc(c(c(c3o2)N)O)N)N
HCON_00013590	2204_hSRC_2204	444324	131122 (CHEMBL)		CC(C)(C)Oc1c(cc(cc1OC)Nc2c3cc(c(cc3ncn2)OC)OC)OC
HCON_00013590	2204_hSRC_2204	445843	280673 (CHEMBL)		COc1cc2c(cc1OC)ncc(c2Nc3cccc(c3Cl)Cl)C#N
HCON_00013590	2204_hSRC_2204	445893	127854 (CHEMBL)		CCc1cc(cc(c1)c2cc3cnc(nc3nc2NC(=O)NC(C)(C)C)N)CC
HCON_00013590	2204_hSRC_2204	116051	185873 (CHEMBL)		c1cc(ccc1c2cc(=O)c3c(o2)ccc(c3O)N)N
HCON_00013590	2204_hSRC_2204	116353	186590 (CHEMBL)		COc1cc2c(=O)cc(oc2c(c1)N)c3ccc(cc3)N
HCON_00013590	2204_hSRC_2204	450015	165182 (CHEMBL)		COc1cc2cc3c(ncnc3Nc4cc(c(cc4Cl)Cl)OC)nc2cc1OC
HCON_00013590	2204_hSRC_2204	142673	239639 (CHEMBL)		c1cc(ccc1NC(=O)c2cc3ccc(cc3cc2O)O)O
HCON_00013590	2204_hSRC_2204	142973	241333 (CHEMBL)		C[C@H](c1cccc(c1)O)NC(=O)c2cc3cc(ccc3[nH]2)O
HCON_00013590	2204_hSRC_2204	143034	238746 (CHEMBL)		COc1ccccc1CNC(=O)c2cc3ccc(cc3cc2O)O
HCON_00013590	2204_hSRC_2204	143503	241112 (CHEMBL)		c1cc(ccc1CNC(=O)c2cc3cc(ccc3[nH]2)O)O
HCON_00013590	2204_hSRC_2204	143505	241209 (CHEMBL)		c1cc(cc(c1)O)CNC(=O)c2cc3c([nH]2)cccc3O
HCON_00013590	2204_hSRC_2204	144193	240779 (CHEMBL)		c1ccc(c(c1)CNC(=O)c2cc3cc(ccc3[nH]2)O)O
HCON_00013590	2204_hSRC_2204	453347	451397 (CHEMBL)		CN1CCN(CC1)CCCn2c3ccc(cc3c4c2cc(c5c4C(=O)NC5=O)c6ccccc6)O
HCON_00013590	2204_hSRC_2204	454473	482056 (CHEMBL)		c1ccc(cc1)C2=C(C(=O)c3c4cc(c(cc4oc3C2=O)O)O)O
HCON_00013590	2204_hSRC_2204	144272	240860 (CHEMBL)		COc1ccc(cc1)CNC(=O)c2cc3cc(ccc3[nH]2)O
HCON_00013590	2204_hSRC_2204	144415	241796 (CHEMBL)		COc1ccc(cc1)NC(=O)c2cc3cc(ccc3[nH]2)O
HCON_00013590	2204_hSRC_2204	144459	241489 (CHEMBL)		COC(=O)c1cc2cc(ccc2[nH]1)O
HCON_00013590	2204_hSRC_2204	144460	241490 (CHEMBL)		COc1ccccc1NC(=O)c2cc3cc(ccc3[nH]2)O
HCON_00013590	2204_hSRC_2204	144505	240969 (CHEMBL)		c1ccc2c(c1)cc([nH]2)C(=O)NCc3ccc(cc3)O
HCON_00013590	2204_hSRC_2204	144532	241028 (CHEMBL)		COc1cccc(c1)NC(=O)c2cc3cc(ccc3[nH]2)O
HCON_00013590	2204_hSRC_2204	144535	240992 (CHEMBL)		c1cc(cc(c1)O)CNC(=O)c2cc3ccc(cc3[nH]2)O
HCON_00013590	2204_hSRC_2204	144571	241109 (CHEMBL)		c1cc(ccc1CNC(=O)c2cc3cc(ccc3[nH]2)O)C(=O)O
HCON_00013590	2204_hSRC_2204	144774	241320 (CHEMBL)		c1cc(cc(c1)O)CNC(=O)c2cc3cc(c(cc3[nH]2)O)O
HCON_00013590	2204_hSRC_2204	144775	241321 (CHEMBL)		COC(=O)Cc1ccc(cc1)NC(=O)c2cc3cc(ccc3[nH]2)O
HCON_00013590	2204_hSRC_2204	519891	451972 (CHEMBL)		CN(C)CCn1c2ccc(cc2c3c1cc(c4c3C(=O)NC4=O)c5ccccc5)O
HCON_00013590	2204_hSRC_2204	520160	509596 (CHEMBL)		Cc1cc2c(cc1OCCCN3CCN(CC3)C)ncc(c2Nc4ccccn4)C#N
HCON_00013590	2204_hSRC_2204	144785	240884 (CHEMBL)		c1cc(cc(c1)O)CNC(=O)c2cc3cc(ccc3[nH]2)O
HCON_00013590	2204_hSRC_2204	144909	241137 (CHEMBL)		c1cc(ccc1NC(=O)c2cc3cc(ccc3[nH]2)O)O
HCON_00013590	2204_hSRC_2204	144987	239428 (CHEMBL)		c1cc(ccc1CNC(=O)c2cc3ccc(cc3cc2O)O)O
HCON_00013590	2204_hSRC_2204	145062	239518 (CHEMBL)		COc1ccc(cc1)NC(=O)c2cc3cccc(c3cc2O)O
HCON_00013590	2204_hSRC_2204	145142	240169 (CHEMBL)		COC(=O)c1cc2ccc(cc2cc1O)O
HCON_00013590	2204_hSRC_2204	145229	240163 (CHEMBL)		c1cc2cc(c(cc2c(c1)O)O)C(=O)Nc3cccc(c3)O
HCON_00013590	2204_hSRC_2204	145337	239669 (CHEMBL)		COC(=O)c1cc2ccccc2cc1N
HCON_00013590	2204_hSRC_2204	145375	239608 (CHEMBL)		c1cc(cc2c1cc(c(c2)O)C(=O)Nc3ccc(cc3O)O)O
HCON_00013590	2204_hSRC_2204	145382	240156 (CHEMBL)		c1ccc(c(c1)NC(=O)c2cc3ccc(cc3cc2O)O)O
HCON_00013590	2204_hSRC_2204	520904	451913 (CHEMBL)		c1ccc(c(c1)c2cc3c(c4cc(ccc4n3CC(CO)O)O)c5c2C(=O)NC5=O)Cl
HCON_00013590	2204_hSRC_2204	145578	240090 (CHEMBL)		COC(=O)c1cc2cccc(c2cc1O)O
HCON_00013590	2204_hSRC_2204	145582	239430 (CHEMBL)		c1cc(cc(c1)O)CNC(=O)c2cc3ccc(cc3cc2O)O
HCON_00013590	2204_hSRC_2204	145607	238741 (CHEMBL)		COc1ccc(cc1)CNC(=O)c2cc3ccc(cc3cc2O)O
HCON_00013590	2204_hSRC_2204	146112	241309 (CHEMBL)		c1cc(ccc1CC(=O)O)NC(=O)c2cc3cc(ccc3[nH]2)O
HCON_00013590	2204_hSRC_2204	146113	241310 (CHEMBL)		C[C@@H](c1cccc(c1)O)NC(=O)c2cc3cc(ccc3[nH]2)O
HCON_00013590	2204_hSRC_2204	146605	239605 (CHEMBL)		COc1cccc(c1)NC(=O)c2cc3cccc(c3cc2O)O
HCON_00013590	2204_hSRC_2204	154969	260172 (CHEMBL)		CONC(=O)CCc1c2ccccc2[nH]c1SSc3c(c4ccccc4[nH]3)CCC(=O)NOC
HCON_00013590	2204_hSRC_2204	75637	124530 (CHEMBL)		CC1Cc2c(ccc3c2ncn3c4ccccc4)O1
HCON_00013590	2204_hSRC_2204	75964	124825 (CHEMBL)		c1ccc(cc1)n2cnc3c2cccc3O
HCON_00013590	2204_hSRC_2204	157021	260207 (CHEMBL)		c1ccc2c(c1)c(c([nH]2)SSc3c(c4ccccc4[nH]3)CCC(=O)N)CCC(=O)N
HCON_00013590	2204_hSRC_2204	157807	265534 (CHEMBL)		Cn1c2ccccc2c(c1SSc3c(c4ccccc4n3C)C(=O)N)C(=O)N
HCON_00013590	2204_hSRC_2204	526135	509683 (CHEMBL)		Cc1cc2c(cc1OCCCN3CCN(CC3)C)ncc(c2Nc4[nH]c5ccccc5n4)C#N
HCON_00013590	2204_hSRC_2204	75969	123545 (CHEMBL)		CN(C)CCOc1ccc2c(c1)ncn2c3ccccc3
HCON_00013590	2204_hSRC_2204	76202	124327 (CHEMBL)		COc1ccc2c(c1)ncn2c3ccccc3
HCON_00013590	2204_hSRC_2204	76839	124274 (CHEMBL)		c1ccc(cc1)n2cnc3c2ccc(c3Br)O
HCON_00013590	2204_hSRC_2204	76962	123513 (CHEMBL)		COc1cc2c(cc1C=O)n(cn2)c3ccccc3
HCON_00013590	2204_hSRC_2204	77032	124848 (CHEMBL)		c1ccc(cc1)n2cnc3c2cc(c(c3)O)C(=O)O
HCON_00013590	2204_hSRC_2204	77242	124367 (CHEMBL)		c1ccc(cc1)n2cnc3c2ccc(c3)OCCN4CCOCC4
HCON_00013590	2204_hSRC_2204	160207	265096 (CHEMBL)		Cn1c2ccccc2c(c1SSc3c(c4ccccc4n3C)C(=O)N(C)C)C(=O)N(C)C
HCON_00013590	2204_hSRC_2204	161226	266006 (CHEMBL)		CNC(=O)c1c2ccccc2[nH]c1SSc3c(c4ccccc4[nH]3)C(=O)NC
HCON_00013590	2204_hSRC_2204	526321	509761 (CHEMBL)		CN1CCN(CC1)CCCOc2cc3c(cc2OC)c(c(cn3)C#N)Nc4[nH]c5ccccc5n4
HCON_00013590	2204_hSRC_2204	77261	124749 (CHEMBL)		c1ccc(cc1)n2cnc3c2ccc(c3)OCCCCO
HCON_00013590	2204_hSRC_2204	77303	124564 (CHEMBL)		c1ccc(cc1)n2cnc3c2ccc(c3O)O
HCON_00013590	2204_hSRC_2204	77412	124483 (CHEMBL)		COc1ccc2c(c1O)ncn2c3ccccc3
HCON_00013590	2204_hSRC_2204	77712	124170 (CHEMBL)		Cc1cc2c(cc1OC)ncn2c3ccccc3
HCON_00013590	2204_hSRC_2204	77781	128049 (CHEMBL)		CC(C)(C)NC(=O)Nc1c(cc2cnc(nc2n1)N)c3c(cccc3F)F
HCON_00013590	2204_hSRC_2204	1631586	1054318 (CHEMBL)		c1ccc2c(c1)Cn3c4c(c(ncn4)N)nc3N2
HCON_00013590	2204_hSRC_2204	216369	361313 (CHEMBL)		COc1cc(cc2c1c(ncn2)Nc3c(ccc4c3OCO4)Cl)OCCCN5CCCC5
HCON_00013590	2204_hSRC_2204	1631587	1054319 (CHEMBL)		c1ccc2c(c1)Cn3c4c(c(nc(n4)Cl)N)nc3N2
HCON_00013590	2204_hSRC_2204	1631588	1054320 (CHEMBL)		c1ccc(cc1)Nc2c3c(ncn2)n4c(n3)Nc5ccccc5C4
HCON_00013590	2204_hSRC_2204	1631589	1054321 (CHEMBL)		CCN(CC)CCN1c2ccccc2Cn3c1nc4c3ncnc4Nc5ccccc5.Cl
HCON_00013590	2204_hSRC_2204	216586	361404 (CHEMBL)		COc1ccc(c(c1)Nc2c3cc(c(cc3ncn2)OC)OC)Cl
HCON_00013590	2204_hSRC_2204	1631590	1054322 (CHEMBL)		c1ccc(cc1)Nc2c3c(ncn2)n4c(n3)N(c5ccccc5C4)CCN6CCOCC6.Cl
HCON_00013590	2204_hSRC_2204	1631591	1054323 (CHEMBL)		c1ccc2c(c1)Cn3c4c(c(ncn4)Nc5ccccc5Cl)nc3N2CCN6CCOCC6.Cl
HCON_00013590	2204_hSRC_2204	217088	361359 (CHEMBL)		COc1ccc(c(c1)Nc2c3c(cc(cc3OC)OC)ncn2)Cl
HCON_00013590	2204_hSRC_2204	534947	549601 (CHEMBL)		Cc1cccc(c1Nc2c3cncn3c(cn2)c4cccc(c4)OCCN5CCCC5)C.Cl
HCON_00013590	2204_hSRC_2204	78393	127708 (CHEMBL)		Cc1ccccc1c2cc3cnc(nc3nc2NC(=O)NC(C)(C)C)N
HCON_00013590	2204_hSRC_2204	78444	124816 (CHEMBL)		CCCOc1ccc2c(c1)ncn2c3ccccc3
HCON_00013590	2204_hSRC_2204	78485	128310 (CHEMBL)		CCOc1cccc(c1)c2cc3cnc(nc3nc2NC(=O)NC(C)(C)C)N
HCON_00013590	2204_hSRC_2204	78555	127680 (CHEMBL)		Cc1c(c(c(c(c1C)C)c2cc3cnc(nc3nc2NC(=O)NC(C)(C)C)N)C)C
HCON_00013590	2204_hSRC_2204	78698	124588 (CHEMBL)		CN(C)CCCCOc1ccc2c(c1)ncn2c3ccccc3
HCON_00013590	2204_hSRC_2204	78802	128357 (CHEMBL)		CC(C)(C)NC(=O)Nc1c(cc2cnc(nc2n1)N)c3ccc(c(c3)OC)OC
HCON_00013590	2204_hSRC_2204	1631593	1054325 (CHEMBL)		c1ccc(cc1)CNc2c3c(ncn2)n4c(n3)N(c5ccccc5C4)CCN6CCOCC6.Cl
HCON_00013590	2204_hSRC_2204	1641612	1056700 (CHEMBL)		c1cc(ccc1c2cn(nn2)C3CCCCC3=O)F
HCON_00013590	2204_hSRC_2204	1642266	1056665 (CHEMBL)		Cc1cc(ccc1F)c2cn(nn2)CC(=O)c3ccccc3
HCON_00013590	2204_hSRC_2204	1642268	1056668 (CHEMBL)		CCCCc1cn(nn1)CC(=O)c2ccccc2
HCON_00013590	2204_hSRC_2204	217977	361344 (CHEMBL)		CN1CCC(CC1)Oc2c(ccc3c2c(ncn3)Nc4cc(ccc4Cl)OC)OC
HCON_00013590	2204_hSRC_2204	218003	367662 (CHEMBL)		c1cc(cc(c1)O)c2ccc3c(c2)nnc(n3)N
HCON_00013590	2204_hSRC_2204	541412	553795 (CHEMBL)		Cc1cccc(c1Nc2c3cncn3c(cn2)C4=CCC(=[S+]4)CN5CCN(CC5)C)C.[Cl-]
HCON_00013590	2204_hSRC_2204	541995	482340 (CHEMBL)		c1ccc(cc1)C2=C(C(=O)C(=C(C2=O)O)c3ccc(c(c3)O)O)O
HCON_00013590	2204_hSRC_2204	79177	125201 (CHEMBL)		COc1cc2c(cc1OC)n(cn2)c3ccccc3
HCON_00013590	2204_hSRC_2204	79241	128282 (CHEMBL)		CC(C)(C)NC(=O)Nc1c(cc2cnc(nc2n1)N)c3ccccc3OC
HCON_00013590	2204_hSRC_2204	79274	128059 (CHEMBL)		CC(C)(C)NC(=O)Nc1c(cc2cnc(nc2n1)N)c3cccc(c3Cl)Cl
HCON_00013590	2204_hSRC_2204	79286	131080 (CHEMBL)		CCOc1c(cc(cc1OC)Nc2c3cc(c(cc3ncc2C#N)OC)OC)OC
HCON_00013590	2204_hSRC_2204	79328	124784 (CHEMBL)		CC(C)Oc1ccc2c(c1)ncn2c3ccccc3
HCON_00013590	2204_hSRC_2204	79377	130963 (CHEMBL)		CC(C)Oc1c(cc(cc1OC)Nc2c3cc(c(cc3ncn2)OC)OC)OC
HCON_00013590	2204_hSRC_2204	1642269	1056669 (CHEMBL)		Cc1ccc(cc1)c2cn(nn2)CC(=O)c3ccc(cc3)C
HCON_00013590	2204_hSRC_2204	1642270	1056670 (CHEMBL)		Cc1ccc(cc1)C(=O)Cn2cc(nn2)c3ccc(c(c3)C)F
HCON_00013590	2204_hSRC_2204	1642271	1056672 (CHEMBL)		Cc1cccc(c1)c2cn(nn2)CC(=O)c3ccc(cc3)OC
HCON_00013590	2204_hSRC_2204	1642272	1056674 (CHEMBL)		Cc1ccc(cc1)c2cn(nn2)CC(=O)c3ccc(cc3)Cl
HCON_00013590	2204_hSRC_2204	1642273	1056675 (CHEMBL)		c1cc(ccc1c2cn(nn2)CC(=O)c3ccc(cc3)Cl)F
HCON_00013590	2204_hSRC_2204	1642274	1056676 (CHEMBL)		COc1ccc(cc1)c2cn(nn2)CC(=O)c3ccc(cc3)Cl
HCON_00013590	2204_hSRC_2204	218049	367710 (CHEMBL)		Cc1cccc(c1c2cc(c3c(c2)nnc(n3)Nc4cccc(c4)S(=O)(=O)N5CCNCC5)C)C
HCON_00013590	2204_hSRC_2204	218072	367635 (CHEMBL)		Cc1cc(cc2c1nc(nn2)N)c3c(cccc3Cl)Cl
HCON_00013590	2204_hSRC_2204	1642276	1056678 (CHEMBL)		Cc1ccc(cc1)c2cn(nn2)CC(=O)c3ccc(cc3)Br
HCON_00013590	2204_hSRC_2204	1642277	1056679 (CHEMBL)		c1cc(ccc1c2cn(nn2)CC(=O)c3ccc(cc3)Br)F
HCON_00013590	2204_hSRC_2204	1642278	1056680 (CHEMBL)		CCCCc1cn(nn1)CC(=O)c2ccc(cc2)Br
HCON_00013590	2204_hSRC_2204	218177	367644 (CHEMBL)		Cc1cccc(c1c2cc(c3c(c2)nnc(n3)N)C)C
HCON_00013590	2204_hSRC_2204	218281	367711 (CHEMBL)		Cc1cccc(c1c2cc(c3c(c2)nnc(n3)Nc4ccc(cc4)S(=O)(=O)N5CCNCC5)C)C
HCON_00013590	2204_hSRC_2204	218317	367645 (CHEMBL)		Cc1cc(cc2c1nc(nn2)N)c3cc(ccc3Cl)O
HCON_00013590	2204_hSRC_2204	54574	86272 (CHEMBL)		CN(C)CCCc1c2c([nH]c1/C=C\3/c4cc(ccc4NC3=O)S(=O)(=O)NCCO)CCCC2
HCON_00013590	2204_hSRC_2204	549322	564890 (CHEMBL)		Cc1cc(n[nH]1)Nc2c3ccccc3nc(n2)Sc4ccccc4
HCON_00013590	2204_hSRC_2204	79876	131701 (CHEMBL)		CCOC(=O)c1cnc2cc(c(cc2c1Nc3cc(c(c(c3)OC)OC)OC)OC)OC
HCON_00013590	2204_hSRC_2204	218411	367636 (CHEMBL)		c1ccc(cc1)c2ccc3c(c2)nnc(n3)N
HCON_00013590	2204_hSRC_2204	218597	367722 (CHEMBL)		Cc1cccc(c1c2cc(c3c(c2)nnc(n3)Nc4cccc(c4)S(=O)(=O)N)C)C
HCON_00013590	2204_hSRC_2204	380125	339932 (CHEMBL)		c1ccc(cc1)C(Cn2c3c(cn2)c(ncn3)N4CCOCC4)Br
HCON_00013590	2204_hSRC_2204	380459	339889 (CHEMBL)		CC1CN(CC(O1)C)c2c3cnn(c3nc(n2)SC)/C=C\c4ccccc4
HCON_00013590	2204_hSRC_2204	380532	339923 (CHEMBL)		CCOCCNc1c2cnn(c2ncn1)CC(c3ccccc3)Br
HCON_00013590	2204_hSRC_2204	549397	561276 (CHEMBL)		CC(=O)N[C@@H](Cc1ccccc1)C(=O)Oc2c(=O)c3c(cc(cc3oc2c4ccc(c(c4)O)O)O)O
HCON_00013590	2204_hSRC_2204	549536	564910 (CHEMBL)		Cc1cc(n[nH]1)Nc2c3ccccc3nc(n2)c4ccncc4
HCON_00013590	2204_hSRC_2204	549668	563150 (CHEMBL)		Cc1cc(n[nH]1)Nc2c3ccccc3nc(n2)Sc4ccc(cc4)N(C)C(=O)C
HCON_00013590	2204_hSRC_2204	550011	561539 (CHEMBL)		CN(C)CCN(Cc1ccc(cc1)Cl)c2ccccn2.Cl
HCON_00013590	2204_hSRC_2204	550825	561395 (CHEMBL)		Cc1cc(n[nH]1)Nc2c3ccccc3nc(n2)N(C)c4ccccc4
HCON_00013590	2204_hSRC_2204	80171	124892 (CHEMBL)		COc1cc2c(cc1C(=O)O)n(cn2)c3ccccc3
HCON_00013590	2204_hSRC_2204	80510	123982 (CHEMBL)		CCCCOc1ccc2c(c1)ncn2c3ccccc3
HCON_00013590	2204_hSRC_2204	80558	124207 (CHEMBL)		COc1ccc2c(c1OC)ncn2c3ccccc3
HCON_00013590	2204_hSRC_2204	80651	125171 (CHEMBL)		c1ccc(cc1)n2cnc3c2cc4c(c3)OCO4
HCON_00013590	2204_hSRC_2204	80810	124293 (CHEMBL)		CSc1ccc2c(c1)ncn2c3ccccc3
HCON_00013590	2204_hSRC_2204	80873	124356 (CHEMBL)		c1ccc(cc1)n2cnc3c2ccc(c3)O
HCON_00013590	2204_hSRC_2204	380942	340617 (CHEMBL)		CSc1nc2c(cnn2/C=C\c3ccccc3)c(n1)N4CCCCC4
HCON_00013590	2204_hSRC_2204	381278	339896 (CHEMBL)		CCCNc1c2cnn(c2ncn1)/C=C\c3ccccc3
HCON_00013590	2204_hSRC_2204	381279	339897 (CHEMBL)		c1ccc(cc1)/C=C\n2c3c(cn2)c(ncn3)NC4CC4
HCON_00013590	2204_hSRC_2204	381692	339758 (CHEMBL)		CCOCCNc1c2cnn(c2ncn1)/C=C\c3ccccc3
HCON_00013590	2204_hSRC_2204	306184	124171 (CHEMBL)		COc1cc2c(cc1CO)n(cn2)c3ccccc3
HCON_00013590	2204_hSRC_2204	382012	339924 (CHEMBL)		c1ccc(cc1)C(Cn2c3c(cn2)c(ncn3)N4CCCC4)Br
HCON_00013590	2204_hSRC_2204	382153	340084 (CHEMBL)		c1ccc(cc1)CNc2c3cnn(c3ncn2)CC(c4ccccc4)Br
HCON_00013590	2204_hSRC_2204	382586	339894 (CHEMBL)		CCCNc1c2cnn(c2ncn1)CC(c3ccccc3)Br
HCON_00013590	2204_hSRC_2204	382916	340825 (CHEMBL)		CC1CN(CC(O1)C)c2c3cnn(c3nc(n2)SC)CC(c4ccccc4)Cl
HCON_00013590	2204_hSRC_2204	307817	124563 (CHEMBL)		C=CCc1c(ccc2c1ncn2c3ccccc3)O
HCON_00013590	2204_hSRC_2204	308245	124750 (CHEMBL)		c1ccc(cc1)n2cnc3c2ccc(c3)OCCCCN4CCOCC4
HCON_00013590	2204_hSRC_2204	308385	124482 (CHEMBL)		COc1c(ccc2c1ncn2c3ccccc3)O
HCON_00013590	2204_hSRC_2204	309035	123514 (CHEMBL)		COc1ccc2c(c1)ncn2c3ccc(cc3)N
HCON_00013590	2204_hSRC_2204	384877	367663 (CHEMBL)		c1cc2c(cc1c3ccc4c(c3)OCO4)nnc(n2)N
HCON_00013590	2204_hSRC_2204	385112	367609 (CHEMBL)		c1ccc2cc(ccc2c1)c3ccc4c(c3)nnc(n4)N
HCON_00013590	2204_hSRC_2204	385723	361329 (CHEMBL)		COc1cc2c(cc1OCCCN3CCCC3)ncnc2Nc4c(ccc5c4OCO5)Cl
HCON_00013590	2204_hSRC_2204	309277	131700 (CHEMBL)		COc1cc(cc(c1OC)OC)Nc2c3cc(c(cc3ncc2CO)OC)OC
HCON_00013590	2204_hSRC_2204	309439	132231 (CHEMBL)		COc1ccc(c(c1OC)OC)CNc2c3cc(c(cc3ncc2C#N)OC)OC
HCON_00013590	2204_hSRC_2204	309470	127600 (CHEMBL)		Cc1ccc(cc1)c2cc3cnc(nc3nc2NC(=O)NC(C)(C)C)N
HCON_00013590	2204_hSRC_2204	309682	132229 (CHEMBL)		COc1cc(cc(c1OC)OC)Nc2c3cc(c(cc3ncn2)OC)OC
HCON_00013590	2204_hSRC_2204	309704	131047 (CHEMBL)		CC(C)Oc1c(cc(cc1OC)Nc2c3cc(c(cc3ncc2C#N)OC)OC)OC
HCON_00013590	2204_hSRC_2204	310080	124587 (CHEMBL)		c1ccc(cc1)n2cnc3c2cccc3
HCON_00013590	2204_hSRC_2204	310137	124400 (CHEMBL)		c1ccc(cc1)n2cnc3c2ccc(c3)OCC(CO)O
HCON_00013590	2204_hSRC_2204	310243	124273 (CHEMBL)		C=CCOc1ccc2c(c1Br)ncn2c3ccccc3
HCON_00013590	2204_hSRC_2204	387641	376571 (CHEMBL)		Cc1cccc(c1Nc2c3cncn3c(cn2)c4cccs4)C
HCON_00013590	2204_hSRC_2204	311318	123981 (CHEMBL)		C=CCOc1ccc2c(c1)ncn2c3ccccc3
HCON_00013590	2204_hSRC_2204	311449	125200 (CHEMBL)		c1ccc(cc1)n2cnc3c2cc(c(c3)O)O
HCON_00013590	2204_hSRC_2204	311574	124134 (CHEMBL)		COc1cc2c(cc1C(=O)OC)n(cn2)c3ccccc3
HCON_00013590	2204_hSRC_2204	387795	383206 (CHEMBL)		c1ccc2c(c1)nc(nn2)Nc3ccc(cc3)OCCN4CCCC4
HCON_00013590	2204_hSRC_2204	388037	387808 (CHEMBL)		Cc1ccc2c(c1)c3c4c(c5c(=O)ccc(=O)c5c3[nH]2)c(=O)[nH]c4=O
HCON_00013590	2204_hSRC_2204	388136	376491 (CHEMBL)		c1ccc(cc1)c2cnc(c3n2cnc3)Nc4c(cccc4F)F
HCON_00013590	2204_hSRC_2204	388434	387805 (CHEMBL)		c1ccc2c(c1)c3c4c(c5c(c3[nH]2)cccc5O)C(=O)NC4=O
HCON_00013590	2204_hSRC_2204	388648	387770 (CHEMBL)	BIS-IMIDE A	c1ccc2c(c1)c3c4c(c5c(c3[nH]2)c(=O)[nH]c5=O)c(=O)[nH]c4=O
HCON_00013590	2204_hSRC_2204	388807	376504 (CHEMBL)		CN(c1ccccc1)c2c3cncn3c(cn2)c4ccccc4
HCON_00013590	2204_hSRC_2204	388859	376499 (CHEMBL)		Cc1cc(c(c(c1)C)Nc2c3cncn3c(cn2)c4ccccc4)C
HCON_00013590	2204_hSRC_2204	389031	376505 (CHEMBL)		Cc1cccc(c1Nc2c3cncn3c(cn2)c4ccc(cc4)OC)C
HCON_00013590	2204_hSRC_2204	311777	124399 (CHEMBL)		c1ccc(cc1)n2cnc3c2ccc(c3)OCCN
HCON_00013590	2204_hSRC_2204	311913	124893 (CHEMBL)		Cc1cc2c(cc1O)ncn2c3ccccc3
HCON_00013590	2204_hSRC_2204	311959	132182 (CHEMBL)		COc1cc(cc(c1OC)OC)Nc2ccnc3c2cc(c(c3)OC)OC
HCON_00013590	2204_hSRC_2204	312048	128092 (CHEMBL)		CC(C)(C)NC(=O)Nc1c(cc2cnc(nc2n1)N)c3c(ccc(c3Cl)Cl)Cl
HCON_00013590	2204_hSRC_2204	312055	128233 (CHEMBL)		CC(C)(C)NC(=O)Nc1c(cc2cnc(nc2n1)N)c3ccc(cc3)OC
HCON_00013590	2204_hSRC_2204	312148	127480 (CHEMBL)		CCN(CC)CCOc1ccc(c(c1C)c2cc3cnc(nc3nc2NC(=O)NC(C)(C)C)N)C
HCON_00013590	2204_hSRC_2204	312269	124294 (CHEMBL)		CN(C)CCCOc1ccc2c(c1)ncn2c3ccccc3
HCON_00013590	2204_hSRC_2204	312454	128050 (CHEMBL)		CC(C)(C)NC(=O)Nc1c(cc2cnc(nc2n1)N)c3c(cccc3Br)Cl
HCON_00013590	2204_hSRC_2204	389422	376618 (CHEMBL)		Cc1cccc(c1Nc2c3cncn3c(cn2)c4cccc(c4)OCC5CCCN(C5)C)C
HCON_00013590	2204_hSRC_2204	389451	376693 (CHEMBL)		Cc1cccc(c1Nc2c3cncn3c(cn2)c4ccc(c(c4)OC)OC)C
HCON_00013590	2204_hSRC_2204	38999	60799 (CHEMBL)		c1ccc(cc1)/C=C\n2c3c(cn2)c(ncn3)N4CCCCC4
HCON_00013590	2204_hSRC_2204	390367	376500 (CHEMBL)		Cc1cccc(c1Nc2c3cncn3c(cn2)c4ccccc4)OC
HCON_00013590	2204_hSRC_2204	390957	376514 (CHEMBL)		COc1ccc(cc1)c2cnc(c3n2cnc3)Nc4ccccc4
HCON_00013590	2204_hSRC_2204	1240676	699886 (CHEMBL)		c1cc(c(cc1CNc2ccc3cn[nH]c3c2)O)O
HCON_00013590	2204_hSRC_2204	1240677	699887 (CHEMBL)		c1ccc2cc(ccc2c1)NCc3ccc(c(c3)O)O
HCON_00013590	2204_hSRC_2204	393545	405945 (CHEMBL)		c1ccc2c(c1)c3c4c(n5cccc5c3[nH]2)C(=O)NC4=O
HCON_00013590	2204_hSRC_2204	395016	387792 (CHEMBL)		c1ccc2c(c1)c3c4c(c5c(c3[nH]2)CCC5=O)C(=O)NC4=O
HCON_00013590	2204_hSRC_2204	1240829	700041 (CHEMBL)		c1cc(c(cc1CNc2ccc3c(c2)OCO3)O)O
HCON_00013590	2204_hSRC_2204	317693	170821 (CHEMBL)		COc1cccc(c1)c2cn(c3c2c(ncn3)N)c4ccc(cc4)C(=O)O
HCON_00013590	2204_hSRC_2204	474656	460129 (CHEMBL)		COc1cccc(c1)c2cn(c3c2c(ncn3)N)c4ccc(cc4)OCCNCCO
HCON_00013590	2204_hSRC_2204	474657	460130 (CHEMBL)		c1cc(cc(c1)F)c2cn(c3c2c(ncn3)N)c4ccc(cc4)OCCNCCO
HCON_00013590	2204_hSRC_2204	474825	459644 (CHEMBL)		CC(C)(C)OC(=O)N1C[C@@H](C[C@H]1CO)n2cc(c3c2ncnc3N)c4ccc(cc4)O
HCON_00013590	2204_hSRC_2204	474834	459645 (CHEMBL)		c1ccc(cc1)c2cn(c3c2c(ncn3)N)[C@@H]4C[C@H](NC4)CO
HCON_00013590	2204_hSRC_2204	474998	460063 (CHEMBL)		c1cc(cc(c1)O)c2cn(c3c2c(ncn3)N)c4ccc(cc4)OCCNCCO
HCON_00013590	2204_hSRC_2204	475008	459646 (CHEMBL)		c1cc(ccc1c2cn(c3c2c(ncn3)N)[C@@H]4C[C@H](NC4)CO)O
HCON_00013590	2204_hSRC_2204	396205	383202 (CHEMBL)		Cc1cc(cc2c1nc(nn2)Nc3ccc(cc3)OCCN4CCCC4)c5ccncn5
HCON_00013590	2204_hSRC_2204	397022	387812 (CHEMBL)		c1cc2c(cc1O)c3c4c(c5c(ccc(c5c3[nH]2)O)O)C(=O)NC4=O
HCON_00013590	2204_hSRC_2204	102946	170081 (CHEMBL)		c1cc(cc(c1)O)c2cn(c3c2c(ncn3)N)c4ccc(cc4)CCO
HCON_00013590	2204_hSRC_2204	551264	562393 (CHEMBL)		c1cc(c(cc1CN(Cc2ccc(c(c2)O)O)c3ccc4c(c3)OCO4)O)O
HCON_00013590	2204_hSRC_2204	551634	561417 (CHEMBL)		Cc1cc(n[nH]1)Nc2c3ccccc3nc(n2)Sc4ccccc4OC
HCON_00013590	2204_hSRC_2204	551890	563021 (CHEMBL)		C[C@@H](C(=O)Oc1c(=O)c2c(cc(cc2oc1c3ccc(c(c3)O)O)O)O)NC(=O)OC(C)(C)C
HCON_00013590	2204_hSRC_2204	475156	459185 (CHEMBL)		COCCNCCOc1cccc(c1)n2cc(c3c2ncnc3N)c4cccc(c4)O
HCON_00013590	2204_hSRC_2204	475189	460122 (CHEMBL)		c1ccc(cc1)c2cn(c3c2c(ncn3)N)CCC(CO)CO
HCON_00013590	2204_hSRC_2204	475190	460123 (CHEMBL)		c1ccc(cc1)C(Cn2c3c(cn2)c(ncn3)NC4CC4)Cl
HCON_00013590	2204_hSRC_2204	475263	459443 (CHEMBL)		CCOC(=O)C[C@@H]1C[C@@H](CN1C(=O)OC(C)(C)C)n2cc(c3c2ncnc3N)c4ccc(cc4)O
HCON_00013590	2204_hSRC_2204	475264	459444 (CHEMBL)		CCOC(=O)C[C@@H]1C[C@@H](CN1)n2cc(c3c2ncnc3N)c4ccccc4
HCON_00013590	2204_hSRC_2204	102976	170246 (CHEMBL)		CN(C)CCNc1nc(c2c(n1)n(cn2)C3CCCC3)Nc4ccccc4
HCON_00013590	2204_hSRC_2204	551952	564787 (CHEMBL)		CC(=O)N1CCC[C@H]1C(=O)Oc2c(=O)c3c(cc(cc3oc2c4ccc(c(c4)O)O)O)O
HCON_00013590	2204_hSRC_2204	552033	561424 (CHEMBL)		Cc1cc(n[nH]1)Nc2c3ccccc3nc(n2)Sc4ccc(cc4)NS(=O)(=O)C
HCON_00013590	2204_hSRC_2204	552038	561509 (CHEMBL)		Cc1cc(n[nH]1)Nc2c3ccccc3nc(n2)Nc4ccccc4
HCON_00013590	2204_hSRC_2204	475354	459186 (CHEMBL)		COCCNCCOc1cccc(c1)n2cc(c3c2ncnc3N)c4cccc(c4)OC
HCON_00013590	2204_hSRC_2204	475355	459187 (CHEMBL)		CNC(=O)CNCCOc1ccc(cc1)n2cc(c3c2ncnc3N)c4cccc(c4)OC
HCON_00013590	2204_hSRC_2204	475366	460125 (CHEMBL)		CCCNc1c2cnn(c2ncn1)CC(c3ccccc3)Cl
HCON_00013590	2204_hSRC_2204	475367	460126 (CHEMBL)		CCN(CC)c1c2cnn(c2ncn1)CC(c3ccccc3)Cl
HCON_00013590	2204_hSRC_2204	475413	459381 (CHEMBL)		COc1cccc(c1)c2cn(c3c2c(ncn3)N)c4ccc(cc4)OCCn5ccnc5
HCON_00013590	2204_hSRC_2204	475414	459382 (CHEMBL)		c1cc(cc(c1)O)c2cn(c3c2cncn3)c4ccc(cc4)OCCNCCO
HCON_00013590	2204_hSRC_2204	104304	173942 (CHEMBL)		CN1CCN(CC1)CCCNc2cc3c(cc(c(n3)O)c4c(cccc4Cl)Cl)cn2
HCON_00013590	2204_hSRC_2204	104351	170653 (CHEMBL)		c1ccc(cc1)Nc2c3c(nc(n2)NC4CCC(CC4)N)n(cn3)C5CCCC5
HCON_00013590	2204_hSRC_2204	104357	174465 (CHEMBL)		CCN(CC)C(=O)c1ccc(cc1)Nc2ncc3cc(c(=O)n(c3n2)C)c4c(cccc4Cl)Cl
HCON_00013590	2204_hSRC_2204	104414	174800 (CHEMBL)		Cn1c2cc(ncc2cc(c1=O)c3c(cccc3Cl)Cl)Nc4ccc(cc4)N5CCN(CC5)C
HCON_00013590	2204_hSRC_2204	104532	174330 (CHEMBL)		Cn1c2c(ccc(n2)NCCCN3CCN(CC3)C)cc(c1=O)c4c(cccc4Cl)Cl
HCON_00013590	2204_hSRC_2204	55410	86800 (CHEMBL)		CNS(=O)(=O)c1ccc2c(c1)/C(=C/c3c(c4c([nH]3)CCCC4)CCCN5CCNCC5)/C(=O)N2
HCON_00013590	2204_hSRC_2204	554748	561288 (CHEMBL)		CC(C)(C)OC(=O)N1CCC[C@H]1C(=O)Oc2c(=O)c3c(cc(cc3oc2c4ccc(c(c4)O)O)O)O
HCON_00013590	2204_hSRC_2204	475584	459819 (CHEMBL)		COc1cccc(c1)c2cn(c3c2c(ncn3)N)c4ccc(cc4)CCN5CCC(CC5)O
HCON_00013590	2204_hSRC_2204	105005	171752 (CHEMBL)		COc1cccc(c1)c2cn(c3c2c(ncn3)N)c4cccc(c4)C(=O)O
HCON_00013590	2204_hSRC_2204	105056	171753 (CHEMBL)		CN(CCc1ccc(cc1)n2cc(c3c2ncnc3N)c4cccc(c4)O)CCO
HCON_00013590	2204_hSRC_2204	1241669	700890 (CHEMBL)		c1cc(c(cc1CN(Cc2ccc(c(c2)O)O)c3ccc4cn[nH]c4c3)O)O
HCON_00013590	2204_hSRC_2204	106295	175072 (CHEMBL)		Cn1c2cc(ncc2cc(c1=O)c3c(cccc3Cl)Cl)NCCCN4CCOCC4
HCON_00013590	2204_hSRC_2204	106772	174489 (CHEMBL)	PD-0173952	Cn1c2c(cc(c1=O)c3c(cccc3Cl)Cl)cnc(n2)Nc4ccc(cc4)N5CCOCC5
HCON_00013590	2204_hSRC_2204	106839	175124 (CHEMBL)		Cn1c2cc(ncc2cc(c1=O)c3c(cccc3Cl)Cl)Nc4ccncc4
HCON_00013590	2204_hSRC_2204	106953	175103 (CHEMBL)		Cn1c2cc(ncc2cc(c1=O)c3c(cccc3Cl)Cl)NCCCn4ccnc4
HCON_00013590	2204_hSRC_2204	106992	174795 (CHEMBL)		Cn1c2cc(ncc2cc(c1=O)c3c(cccc3Cl)Cl)Nc4ccc(cc4)N5CCOCC5
HCON_00013590	2204_hSRC_2204	107071	175018 (CHEMBL)		CNc1cc2c(cc(c(=O)n2C)c3c(cccc3Cl)Cl)cn1
HCON_00013590	2204_hSRC_2204	107177	174082 (CHEMBL)		CCN(CC)CCNc1ncc2cc(c(=O)n(c2n1)C)c3c(cccc3Cl)Cl
HCON_00013590	2204_hSRC_2204	107247	174414 (CHEMBL)		CCN(CC)CCCNc1ccc2cc(c(=O)n(c2n1)C)c3c(cccc3Cl)Cl
HCON_00013590	2204_hSRC_2204	107372	174435 (CHEMBL)		Cn1c2c(ccc(n2)N)cc(c1=O)c3c(cccc3Cl)Cl
HCON_00013590	2204_hSRC_2204	107418	175054 (CHEMBL)		CCN(CC)CCNc1cc2c(cc(c(=O)n2C)c3c(cccc3Cl)Cl)cn1
HCON_00013590	2204_hSRC_2204	107423	174869 (CHEMBL)		CCN(CC)CCCCCNc1cc2c(cc(c(=O)n2C)c3c(cccc3Cl)Cl)cn1
HCON_00013590	2204_hSRC_2204	560158	557913 (CHEMBL)		CC(=O)Nc1ccc(cc1)Sc2nc3ccccc3c(n2)Nc4cc[nH]n4
HCON_00013590	2204_hSRC_2204	1241764	700986 (CHEMBL)		CC(=O)Oc1ccc(cc1OC(=O)C)CNc2ccc3c(c2)OCO3
HCON_00013590	2204_hSRC_2204	479617	472944 (CHEMBL)		COc1cc(cc(c1)OC)Nc2c(c3nccn3c(n2)SC)C(=O)N
HCON_00013590	2204_hSRC_2204	480678	482338 (CHEMBL)		c1ccc(cc1)C2=C(C(=O)C(=C(C2=O)O)c3ccccc3)O
HCON_00013590	2204_hSRC_2204	561421	559686 (CHEMBL)		CC(=O)Nc1ccc(cc1)Sc2nc3ccccc3c(n2)Nc4cc([nH]n4)C5CC5
HCON_00013590	2204_hSRC_2204	561492	555999 (CHEMBL)		CC(C)C[C@@H](C(=O)Oc1c(=O)c2c(cc(cc2oc1c3ccc(c(c3)O)O)O)O)NC(=O)C
HCON_00013590	2204_hSRC_2204	56230	86309 (CHEMBL)		CN(C)CCCc1c2c([nH]c1/C=C\3/c4cc(ccc4NC3=O)S(=O)(=O)N)CCCC2
HCON_00013590	2204_hSRC_2204	563485	556129 (CHEMBL)		CC(CCc1ccccn1)(CCc2ccccn2)C(=O)c3ccccc3
HCON_00013590	2204_hSRC_2204	482499	509599 (CHEMBL)		Cc1ccc2c(c1)sc(n2)Nc3c4cc(c(cc4ncc3C#N)OCCCN5CCN(CC5)C)C
HCON_00013590	2204_hSRC_2204	564008	559462 (CHEMBL)		CC(C)(C)OC(=O)NCC(=O)Oc1c(=O)c2c(cc(cc2oc1c3ccc(c(c3)O)O)O)O
HCON_00013590	2204_hSRC_2204	564290	557826 (CHEMBL)		Cc1cc(n[nH]1)Nc2c3ccccc3nc(n2)Sc4ccc(c(c4)OC)OC
HCON_00013590	2204_hSRC_2204	564449	557906 (CHEMBL)		Cc1cc(n[nH]1)Nc2c3ccccc3nc(n2)Sc4ccc(cc4)NC(=O)C5CC5
HCON_00013590	2204_hSRC_2204	170726	282538 (CHEMBL)		CCOC(=O)C[C@H]1C[C@@H](CN1)n2cc(c3c2ncnc3N)c4ccc(cc4)O
HCON_00013590	2204_hSRC_2204	171003	283891 (CHEMBL)		COc1cc2c(cc1OCCCN3CCOCC3)ncnc2Nc4cccc5c4cc[nH]5
HCON_00013590	2204_hSRC_2204	564941	557830 (CHEMBL)		CCC(=O)Nc1ccc(cc1)Sc2nc3ccccc3c(n2)Nc4cc([nH]n4)C
HCON_00013590	2204_hSRC_2204	171368	284165 (CHEMBL)		COc1ccccc1Nc2c3cc(c(cc3ncn2)OCCCN4CCOCC4)OC
HCON_00013590	2204_hSRC_2204	171373	284022 (CHEMBL)		COc1cc2c(cc1OCCCN3CCOCC3)ncnc2Nc4cccc5c4OCC5
HCON_00013590	2204_hSRC_2204	171423	284264 (CHEMBL)		COc1cc2c(cc1OCCCN3CCOCC3)ncnc2Nc4cccc5c4OCCO5
HCON_00013590	2204_hSRC_2204	565205	557802 (CHEMBL)		Cc1cc(n[nH]1)Nc2c3ccccc3nc(n2)Oc4ccccc4
HCON_00013590	2204_hSRC_2204	23832	30111 (CHEMBL)		c1ccc(cc1)Nc2ccccc2C(=O)O
HCON_00013590	2204_hSRC_2204	484270	499070 (CHEMBL)		CCN1CCN(CC1)Cc2ccc(cc2)c3cc4c([nH]3)ncnc4N[C@@H](C)c5ccccc5
HCON_00013590	2204_hSRC_2204	484311	509597 (CHEMBL)		Cc1cc2c(cc1OCCCN3CCOCC3)ncc(c2Nc4nc5ccccc5s4)C#N
HCON_00013590	2204_hSRC_2204	56645	86233 (CHEMBL)		Cc1c([nH]c(c1CCCN(C)C)/C=C\2/c3cc(ccc3NC2=O)S(=O)(=O)NC)C
HCON_00013590	2204_hSRC_2204	239698	405966 (CHEMBL)		c1cc2c3c(c4cc(ccc4[nH]3)O)c5c(n2c1)C(=O)NC5=O
HCON_00013590	2204_hSRC_2204	239996	409309 (CHEMBL)		CN1CCN(CC1)CCC#Cc2ccc3c(c2)ncc(c3Nc4cc(c(c(c4)OC)OC)OC)C#N
HCON_00013590	2204_hSRC_2204	240747	405943 (CHEMBL)		c1ccc2c(c1)c3c4c(c5c(c3[nH]2)nc[nH]5)C(=O)NC4=O
HCON_00013590	2204_hSRC_2204	1765547	1140571 (CHEMBL)		Cc1cc(nc2c1c(c(s2)C(=O)N/N=C/c3cccc4c3cccc4)N)C
HCON_00013590	2204_hSRC_2204	1765548	1140572 (CHEMBL)		c1ccc2c(c1)cccc2/C=N/NC(=O)c3c(c4cccnc4s3)N
HCON_00013590	2204_hSRC_2204	1765549	1140573 (CHEMBL)		Cc1cc(nc2c1c(c(s2)C(=O)N/N=C/c3cncn3C)N)C
HCON_00013590	2204_hSRC_2204	1765550	1140574 (CHEMBL)		Cn1cncc1/C=N/NC(=O)c2c(c3cccnc3s2)N
HCON_00013590	2204_hSRC_2204	1765551	1140575 (CHEMBL)		Cc1cc(nc2c1c(c(s2)C(=O)N/N=C/c3cccn3CCN(C)C)N)C
HCON_00013590	2204_hSRC_2204	1765552	1140576 (CHEMBL)		Cc1cc(nc2c1c(c(s2)C(=O)N/N=C/c3cccn3C)N)C
HCON_00013590	2204_hSRC_2204	244140	387810 (CHEMBL)		c1ccc2c(c1)c3c4c(c5c(ccc(c5c3[nH]2)O)O)C(=O)NC4=O
HCON_00013590	2204_hSRC_2204	1765553	1140577 (CHEMBL)		Cc1cc(nc2c1c(c(s2)C(=O)N/N=C/c3cccc4c3cccc4)N)C(F)(F)F
HCON_00013590	2204_hSRC_2204	1765554	1140578 (CHEMBL)		Cc1cc(nc2c1c(c(s2)C(=O)N/N=C/c3cncn3C)N)C(F)(F)F
HCON_00013590	2204_hSRC_2204	1765555	1140579 (CHEMBL)		Cc1cc(nc2c1c(c(s2)C(=O)N/N=C/c3cccc4c3cccc4)N)NCCN(C)C
HCON_00013590	2204_hSRC_2204	1765556	1140580 (CHEMBL)		Cc1cc(nc2c1c(c(s2)C(=O)N/N=C/c3cccn3C)N)NCCN(C)C
HCON_00013590	2204_hSRC_2204	1765558	1140582 (CHEMBL)		Cn1cncc1/C=N/NC(=O)c2c(c3c(cc(nc3s2)NCCN(C)C)c4ccccc4)N
HCON_00013590	2204_hSRC_2204	1765559	1140583 (CHEMBL)		Cn1cccc1/C=N/NC(=O)c2c(c3c(cc(nc3s2)NCCN(C)C)c4ccccc4)N
HCON_00013590	2204_hSRC_2204	1765560	1140584 (CHEMBL)		Cn1cccc1/C=N/NC(=O)c2c(c3c(cc(nc3s2)NCCN(C)C)Cc4ccccc4)N
HCON_00013590	2204_hSRC_2204	1765561	1140585 (CHEMBL)		CCCc1cc(nc2c1c(c(s2)C(=O)N/N=C/c3cccn3C)N)NCCN(C)C
HCON_00013590	2204_hSRC_2204	1765562	1140586 (CHEMBL)		Cn1cccc1/C=N/NC(=O)c2c(c3cc(c(nc3s2)NCCN(C)C)c4ccccc4)N
HCON_00013590	2204_hSRC_2204	1765563	1140587 (CHEMBL)		Cn1cccc1/C=N/NC(=O)c2c(c3cc(c(nc3s2)NCCN(C)C)Cc4ccccc4)N
HCON_00013590	2204_hSRC_2204	1765564	1140588 (CHEMBL)		CCCc1cc2c(c(sc2nc1NCCN(C)C)C(=O)N/N=C/c3cccn3C)N
HCON_00013590	2204_hSRC_2204	107676	174954 (CHEMBL)		CCN(CC)CCCCNc1cc2c(cc(c(=O)n2C)c3c(cccc3Cl)Cl)cn1
HCON_00013590	2204_hSRC_2204	108004	174682 (CHEMBL)		Cn1c2cc(ncc2cc(c1=O)c3c(cccc3Cl)Cl)N
HCON_00013590	2204_hSRC_2204	108013	174914 (CHEMBL)		Cn1c2cc(ncc2cc(c1=O)c3c(cccc3Cl)Cl)NCCCN4CCN(CC4)C
HCON_00013590	2204_hSRC_2204	342929	223806 (CHEMBL)		CNC(=O)c1c2ccccc2n(c1SSc3c(c4ccccc4n3C)C(=O)NC)C
HCON_00013590	2204_hSRC_2204	343442	241362 (CHEMBL)		c1cc(cc(c1)O)NC(=O)c2cc3cc(ccc3[nH]2)O
HCON_00013590	2204_hSRC_2204	343869	239552 (CHEMBL)		COc1ccc(cc1)CNC(=O)c2cc3cccc(c3cc2O)O
HCON_00013590	2204_hSRC_2204	344325	241297 (CHEMBL)		c1cc(cc(c1)F)NC(=O)c2cc3cc(ccc3[nH]2)O
HCON_00013590	2204_hSRC_2204	345017	239400 (CHEMBL)		c1cc(cc(c1)O)NC(=O)c2cc3cc(ccc3cc2O)O
HCON_00013590	2204_hSRC_2204	345203	260055 (CHEMBL)		CNC(=O)CCc1c2ccccc2[nH]c1SSc3c(c4ccccc4[nH]3)CCC(=O)NC
HCON_00013590	2204_hSRC_2204	258677	432112 (CHEMBL)		Cc1cc(n2c(n1)c(c(n2)Nc3cc(cc(c3)OC)OC)C(=O)N)NC[C@@H](C)N
HCON_00013590	2204_hSRC_2204	258726	430387 (CHEMBL)	TX-1123	CC(C)(C)c1cc(cc(c1O)C(C)(C)C)C=C2C(=O)C=CC2=O
HCON_00013590	2204_hSRC_2204	259037	440469 (CHEMBL)		Cn1c2c(cc(c1=O)c3c(cccc3Cl)Cl)cnc(n2)NCCCN4CCNCC4
HCON_00013590	2204_hSRC_2204	259200	432654 (CHEMBL)		CC(C)[C@H](CO)Nc1cc(nc2n1nc(c2C(=O)N)Nc3cc(cc(c3)OC)OC)c4ccccc4
HCON_00013590	2204_hSRC_2204	259627	432726 (CHEMBL)		Cc1cc(n2c(n1)c(c(n2)Nc3cc(cc(c3)OC)OC)C(=O)N)NC[C@H](C)O
HCON_00013590	2204_hSRC_2204	416439	60574 (CHEMBL)		CCSc1nc2c(cnn2CC(c3ccccc3)Cl)c(n1)N4CCOCC4
HCON_00013590	2204_hSRC_2204	417764	86232 (CHEMBL)		CNS(=O)(=O)c1ccc2c(c1)/C(=C/c3cc4c([nH]3)CCCC4)/C(=O)N2
HCON_00013590	2204_hSRC_2204	418274	87045 (CHEMBL)		CN(C)CCCc1c2c([nH]c1/C=C\3/c4ccccc4NC3=O)CCCC2
HCON_00013590	2204_hSRC_2204	345677	260342 (CHEMBL)		c1ccc(cc1)Cn2cnc3c2ncnc3Nc4ccccc4
HCON_00013590	2204_hSRC_2204	346180	239551 (CHEMBL)		c1ccc(c(c1)CNC(=O)c2cc3cccc(c3cc2O)O)O
HCON_00013590	2204_hSRC_2204	346182	241139 (CHEMBL)		COC(=O)c1ccc(cc1)CNC(=O)c2cc3cc(ccc3[nH]2)O
HCON_00013590	2204_hSRC_2204	41910	61508 (CHEMBL)		CCCCNc1c2cnn(c2nc(n1)SCC)CC(c3ccccc3)Cl
HCON_00013590	2204_hSRC_2204	419428	205434 (CHEMBL)		COCCOc1cc2c(cc1OCCOC)ncc(c2Nc3cc(c(c(c3)OC)OC)OC)C#N
HCON_00013590	2204_hSRC_2204	108170	175021 (CHEMBL)		Cn1c2cc(ncc2cc(c1=O)c3c(cccc3Cl)Cl)N(C)C
HCON_00013590	2204_hSRC_2204	348018	238747 (CHEMBL)		c1cc2cc(c(cc2c(c1)O)O)C(=O)NCc3ccc(cc3)O
HCON_00013590	2204_hSRC_2204	420477	174653 (CHEMBL)		CCN(CC)CCCNc1cc2c(cc(c(=O)n2C)c3c(cccc3Cl)Cl)cn1
HCON_00013590	2204_hSRC_2204	420839	165371 (CHEMBL)		COCCOc1cc2c(cc3c(n2)ncnc3Nc4cc(c(cc4Cl)Cl)OC)cc1OC
HCON_00013590	2204_hSRC_2204	108332	174657 (CHEMBL)		Cn1c2cc(ncc2cc(c1=O)c3c(cccc3Cl)Cl)NCCCCCN4CCN(CC4)C
HCON_00013590	2204_hSRC_2204	108333	174658 (CHEMBL)		Cn1c2cc(ncc2cc(c1=O)c3c(cccc3Cl)Cl)NCCCCN4CCN(CC4)C
HCON_00013590	2204_hSRC_2204	352510	282568 (CHEMBL)		CCOC(=O)C[C@H]1C[C@@H](CN1)n2cc(c3c2ncnc3N)c4ccccc4
HCON_00013590	2204_hSRC_2204	421145	127479 (CHEMBL)		CCc1ccccc1c2cc3cnc(nc3nc2NC(=O)NC(C)(C)C)N
HCON_00013590	2204_hSRC_2204	421440	212553 (CHEMBL)		COc1cc2c(cc1OC)ncc(c2Nc3ccc(cc3I)Cl)C#N
HCON_00013590	2204_hSRC_2204	421764	241111 (CHEMBL)		c1cc(ccc1CCNC(=O)c2cc3cc(ccc3[nH]2)O)O
HCON_00013590	2204_hSRC_2204	422302	240861 (CHEMBL)		COc1cccc(c1)CNC(=O)c2cc3cc(ccc3[nH]2)O
HCON_00013590	2204_hSRC_2204	352652	282935 (CHEMBL)		COc1ccc(cc1)c2cn(c3c2c(ncn3)N)C4CCNC4
HCON_00013590	2204_hSRC_2204	352716	280432 (CHEMBL)		c1cc(c(cc1Cl)Cl)Nc2c3cc(c(cc3ncc2C#N)O)O
HCON_00013590	2204_hSRC_2204	422625	222128 (CHEMBL)		CCNC(=O)Nc1c(cc2cnc(cc2n1)N)c3cc(cc(c3)OC)OC
HCON_00013590	2204_hSRC_2204	422797	221502 (CHEMBL)		CCNC(=O)Nc1c(cc2cnc(cc2n1)N)c3c(cccc3Cl)Cl
HCON_00013590	2204_hSRC_2204	423696	212196 (CHEMBL)		Cc1cc(c(cc1Nc2c3cc(c(cc3ncc2C#N)OCCCN4CCOCC4)OC)OC)Cl
HCON_00013590	2204_hSRC_2204	353456	282639 (CHEMBL)		CCOC(=O)C[C@H]1C[C@H](CN1C(=O)OC(C)(C)C)n2cc(c3c2ncnc3N)c4ccc(cc4)O
HCON_00013590	2204_hSRC_2204	353457	280277 (CHEMBL)		COc1cc2c(cc1OC)ncc(c2CNc3ccc(cc3Cl)Cl)C#N
HCON_00013590	2204_hSRC_2204	353630	282537 (CHEMBL)		CC(C)(C)OC(=O)N1C[C@H](C[C@@H]1CO)n2cc(c3c2ncnc3N)c4ccccc4
HCON_00013590	2204_hSRC_2204	353901	284276 (CHEMBL)		COc1ccc(cc1)Nc2c3cc(c(cc3ncn2)OCCCN4CCOCC4)OC
HCON_00013590	2204_hSRC_2204	354736	280453 (CHEMBL)		c1ccc2c(c1)c(c(cn2)C#N)Nc3ccc(cc3Cl)Cl
HCON_00013590	2204_hSRC_2204	424359	280697 (CHEMBL)		COc1cc2c(cc1OC)ncc(c2Nc3cc(ccc3Cl)Cl)C#N
HCON_00013590	2204_hSRC_2204	425046	340079 (CHEMBL)		c1ccc(cc1)/C=C\n2c3c(cn2)c(ncn3)NC4CCCCC4
HCON_00013590	2204_hSRC_2204	355102	284643 (CHEMBL)		CCOc1ccc(c(c1)Nc2c3cc(c(cc3ncn2)OCCCN4CCOCC4)OC)Cl
HCON_00013590	2204_hSRC_2204	355347	279924 (CHEMBL)		COc1cc2c(cc1OC)ncc(c2Nc3ccc(cc3Cl)Cl)CO
HCON_00013590	2204_hSRC_2204	355353	280116 (CHEMBL)		COc1cc2c(cc1OC)ncc(c2Nc3ccc(cc3Cl)Br)C#N
HCON_00013590	2204_hSRC_2204	425492	376687 (CHEMBL)		Cc1cccc(c1Nc2c3cncn3c(cn2)c4ccc(cc4)C#N)C
HCON_00013590	2204_hSRC_2204	425873	303286 (CHEMBL)		Cn1c2c(cc(c1=O)c3c(cccc3F)F)cnc(n2)Nc4ccccc4
HCON_00013590	2204_hSRC_2204	425997	383228 (CHEMBL)		Cc1ccc2c(c1)nc(nn2)Nc3ccc(cc3)S(=O)(=O)NCCN4CCCC4
HCON_00013590	2204_hSRC_2204	355505	280492 (CHEMBL)		COc1cc2c(cc1OC)ncc(c2Nc3ccc(cc3Cl)Cl)C(=O)N
HCON_00013590	2204_hSRC_2204	355572	281110 (CHEMBL)		COc1cc2c(cc1OC)ncc(c2Nc3ccc(cc3Cl)Cl)C(=O)O
HCON_00013590	2204_hSRC_2204	355884	280524 (CHEMBL)		COc1cccc2c1c(c(cn2)C#N)Nc3ccc(cc3Cl)Cl
HCON_00013590	2204_hSRC_2204	356976	241136 (CHEMBL)		c1ccc(c(c1)NC(=O)c2cc3cc(ccc3[nH]2)O)O
HCON_00013590	2204_hSRC_2204	357397	241223 (CHEMBL)		COc1ccccc1CNC(=O)c2cc3cc(ccc3[nH]2)O
HCON_00013590	2204_hSRC_2204	426903	376482 (CHEMBL)		c1ccc(cc1)c2cnc(c3n2cnc3)Nc4ccccc4
HCON_00013590	2204_hSRC_2204	426953	302527 (CHEMBL)		COc1cc(cc(c1OC)OC)Nc2c3ccc(cc3ncc2C#N)/C=C/c4ccncc4
HCON_00013590	2204_hSRC_2204	427741	432761 (CHEMBL)		Cc1cc(n2c(n1)c(c(n2)Nc3cc(cc(c3)OC)OC)C(=O)N)NC[C@@H](C)O
HCON_00013590	2204_hSRC_2204	124333	205679 (CHEMBL)		COCCOc1cc2c(cc1OC)c(c(cn2)C#N)Nc3cc(c(cc3Cl)Cl)OC
HCON_00013590	2204_hSRC_2204	358759	238981 (CHEMBL)		c1cc(cc(c1)O)CNC(=O)c2cc3cc(ccc3cc2O)O
HCON_00013590	2204_hSRC_2204	358786	240157 (CHEMBL)		c1cc2cc(c(cc2c(c1)O)O)C(=O)Nc3ccc(cc3)O
HCON_00013590	2204_hSRC_2204	359172	241339 (CHEMBL)		c1cc(cc(c1)F)CNC(=O)c2cc3cc(ccc3[nH]2)O
HCON_00013590	2204_hSRC_2204	359186	238706 (CHEMBL)		c1ccc(c(c1)CNC(=O)c2cc3ccc(cc3cc2O)O)O
HCON_00013590	2204_hSRC_2204	359226	240970 (CHEMBL)		COc1ccc(cc1)CNC(=O)c2cc3ccccc3[nH]2
HCON_00013590	2204_hSRC_2204	359432	239668 (CHEMBL)		c1cc(cc(c1)O)NC(=O)c2ccc3cc(ccc3c2)O
HCON_00013590	2204_hSRC_2204	359464	302597 (CHEMBL)		COc1cc(c(c(c1)Cl)Cl)Nc2c3ccc(cc3ncc2C#N)/C=C/c4cnccn4
HCON_00013590	2204_hSRC_2204	359482	298591 (CHEMBL)		Cc1cc(n[nH]1)Nc2c3ccccc3nc(n2)c4ccccc4
HCON_00013590	2204_hSRC_2204	359732	302571 (CHEMBL)		Cc1c2cnc(nc2n(c(=O)c1c3ccccc3)C)Nc4ccccc4
HCON_00013590	2204_hSRC_2204	359824	303113 (CHEMBL)		Cc1c(cc(c(c1c2cc3cnc(nc3n(c2=O)C)Nc4ccccc4)C)OC)OC
HCON_00013590	2204_hSRC_2204	359898	303308 (CHEMBL)		Cc1cccc(c1c2cc3cnc(nc3n(c2=O)C)Nc4ccccc4)C
HCON_00013590	2204_hSRC_2204	360499	302575 (CHEMBL)		COc1cc(c(c(c1)Cl)Cl)Nc2c3cc(c(cc3ncc2C#N)/C=C/c4cnccn4)OC
HCON_00013590	2204_hSRC_2204	360544	303266 (CHEMBL)		Cn1c2c(cc(c1=O)c3c(cccc3O)O)cnc(n2)Nc4ccccc4
HCON_00013590	2204_hSRC_2204	360672	303355 (CHEMBL)		Cn1c2c(cc(c1=O)c3c(cc(cc3Cl)OC)Cl)cnc(n2)Nc4ccccc4
HCON_00013590	2204_hSRC_2204	360689	303291 (CHEMBL)		Cc1ccc(c(c1Cl)c2cc3cnc(nc3n(c2=O)C)Nc4ccccc4)Cl
HCON_00013590	2204_hSRC_2204	360698	303311 (CHEMBL)		Cn1c2c(cc(c1=O)c3c(cccc3Cl)C(F)(F)F)cnc(n2)Nc4ccccc4
HCON_00013590	2204_hSRC_2204	360799	302578 (CHEMBL)		Cc1c2cnc(nc2n(c(=O)c1c3ccccc3Cl)C)Nc4ccccc4
HCON_00013590	2204_hSRC_2204	599388	603896 (CHEMBL)		Cc1ccc2c(c1)c3c(s2)[nH]c(nc3=O)c4ccc(c(c4)OC)OCC(=O)O
HCON_00013590	2204_hSRC_2204	599645	597665 (CHEMBL)		COc1cc(cc(c1O)/C=C\2/C(=O)NC(=O)S2)Br
HCON_00013590	2204_hSRC_2204	127331	212600 (CHEMBL)		Cc1cc(c(cc1Nc2c3cc(c(cc3ncc2C#N)OC)OC)OC)Cl
HCON_00013590	2204_hSRC_2204	1276040	712003 (CHEMBL)		c1ccc(cc1)c2cn(nn2)CC(=O)c3ccccc3
HCON_00013590	2204_hSRC_2204	508515	452163 (CHEMBL)		CN(C)CCCn1c2ccc(cc2c3c1cc(c4c3C(=O)NC4=O)c5ccccc5)O
HCON_00013590	2204_hSRC_2204	509767	460057 (CHEMBL)		c1ccc(cc1)c2cn(c3c2c(ncn3)N)C4CC4
HCON_00013590	2204_hSRC_2204	602890	603403 (CHEMBL)		Cc1cc(cc(c1)OCCCOc2ccc(cc2OC)/C=C\3/C(=O)NC(=N)S3)C
HCON_00013590	2204_hSRC_2204	1276113	712076 (CHEMBL)		c1ccc(cc1)C(=O)Cn2cc(nn2)c3ccccn3
HCON_00013590	2204_hSRC_2204	127633	206338 (CHEMBL)		COCCOc1cc2c(cc1OC)c(c(cn2)C#N)Nc3ccc(cc3Cl)Cl
HCON_00013590	2204_hSRC_2204	127771	205642 (CHEMBL)		COCCOc1cc2c(cc1OC)c(c(cn2)C#N)Nc3cc(c(c(c3)OC)OC)OC
HCON_00013590	2204_hSRC_2204	1277907	713888 (CHEMBL)		COc1ccc(cc1)C(=O)Cn2cc(nn2)c3ccccc3
HCON_00013590	2204_hSRC_2204	1277989	713971 (CHEMBL)		c1ccc(cc1)c2cn(nn2)CC(=O)c3ccc(cc3)Cl
HCON_00013590	2204_hSRC_2204	1277990	713972 (CHEMBL)		Cc1ccc(cc1)c2cn(nn2)CC(=O)c3ccccc3
HCON_00013590	2204_hSRC_2204	510668	452166 (CHEMBL)		c1ccc(cc1)c2cc3c(c4cc(ccc4n3CCCN5CCOCC5)O)c6c2C(=O)NC6=O
HCON_00013590	2204_hSRC_2204	511124	460059 (CHEMBL)		c1ccc(cc1)c2cn(c3c2c(ncn3)N)[C@H](CO)c4ccccc4
HCON_00013590	2204_hSRC_2204	511157	459578 (CHEMBL)		CCOC(=O)C[C@@H]1C[C@H](CN1C(=O)OC(C)(C)C)n2cc(c3c2ncnc3N)c4ccccc4
HCON_00013590	2204_hSRC_2204	511320	459990 (CHEMBL)		COc1cccc(c1)c2cn(c3c2c(ncn3)N)c4ccc(cc4)CC(=O)O
HCON_00013590	2204_hSRC_2204	128356	212887 (CHEMBL)		COc1cc2c(cc1OC)ncnc2Nc3ccc(cc3Cl)Cl
HCON_00013590	2204_hSRC_2204	128462	212939 (CHEMBL)		COc1ccc(c(c1)Nc2c3cc(c(cc3ncc2C#N)OC)OC)Cl
HCON_00013590	2204_hSRC_2204	128704	212143 (CHEMBL)		COc1cc2c(ccnc2cc1OC)Nc3cc(c(cc3Cl)Cl)OC
HCON_00013590	2204_hSRC_2204	128706	212230 (CHEMBL)		COc1ccc(c(c1)Nc2c3cc(c(cc3ncc2C#N)OCCCN4CCOCC4)OC)Cl
HCON_00013590	2204_hSRC_2204	128858	212851 (CHEMBL)		COc1cc2c(ccnc2cc1OC)Nc3ccc(cc3Cl)Cl
HCON_00013590	2204_hSRC_2204	128938	212515 (CHEMBL)		Cc1cc(c(cc1OC)Nc2c3cc(c(cc3ncc2C#N)OC)OC)Cl
HCON_00013590	2204_hSRC_2204	511451	482339 (CHEMBL)		c1ccc(cc1)C2=C(C(=O)C(=C(C2=O)O)c3ccc(cc3)O)O
HCON_00013590	2204_hSRC_2204	511495	459874 (CHEMBL)		COc1ccccc1c2cn(c3c2c(ncn3)N)c4ccccc4
HCON_00013590	2204_hSRC_2204	129123	212885 (CHEMBL)		COc1cc2c(cc1OC)ncnc2Nc3cc(c(cc3Cl)Cl)OC
HCON_00013590	2204_hSRC_2204	129209	212642 (CHEMBL)		Cc1cc(c(cc1OC)Nc2c3cc(c(cc3ncc2C#N)OCCCN4CCOCC4)OC)Cl
HCON_00013590	2204_hSRC_2204	129459	212963 (CHEMBL)		Cc1cc(c(cc1Nc2c3cc(c(cc3ncc2C#N)OC)OC)OC)C
HCON_00013590	2204_hSRC_2204	203492	340088 (CHEMBL)		c1ccc(cc1)CNc2c3cnn(c3ncn2)/C=C\c4ccccc4
HCON_00013590	2204_hSRC_2204	129596	212554 (CHEMBL)		COc1cc(ccc1Cl)Nc2c3cc(c(cc3ncc2C#N)OC)OC
HCON_00013590	2204_hSRC_2204	203493	340089 (CHEMBL)		c1ccc(cc1)CCNc2c3cnn(c3ncn2)/C=C\c4ccccc4
HCON_00013590	2204_hSRC_2204	129776	212322 (CHEMBL)		COc1cc2c(cc1OCCCn3nccn3)ncc(c2Nc4cc(c(cc4Cl)Cl)OC)C#N
HCON_00013590	2204_hSRC_2204	203636	340086 (CHEMBL)		c1ccc(cc1)C(Cn2c3c(cn2)c(ncn3)NC4CCCCC4)Br
HCON_00013590	2204_hSRC_2204	203650	340285 (CHEMBL)		c1ccc(cc1)C(Cn2c3c(cn2)c(ncn3)NCc4ccc(cc4)F)O
HCON_00013590	2204_hSRC_2204	203866	339890 (CHEMBL)		CCSc1nc2c(cnn2/C=C\c3ccccc3)c(n1)N4CC(OC(C4)C)C
HCON_00013590	2204_hSRC_2204	203870	340081 (CHEMBL)		c1ccc(cc1)/C=C\n2c3c(cn2)c(ncn3)N4CCCCCC4
HCON_00013590	2204_hSRC_2204	203922	339925 (CHEMBL)		c1ccc(cc1)C(Cn2c3c(cn2)c(ncn3)N4CCCCC4)Br
HCON_00013590	2204_hSRC_2204	204342	339893 (CHEMBL)		CCSc1nc2c(cnn2/C=C\c3ccccc3)c(n1)N4CCOCC4
HCON_00013590	2204_hSRC_2204	204343	339902 (CHEMBL)		CCCCNc1c2cnn(c2ncn1)CC(c3ccccc3)Br
HCON_00013590	2204_hSRC_2204	512352	459933 (CHEMBL)		COc1cccc(c1)c2cn(c3c2c(ncn3)N)CC(CO)CO
HCON_00013590	2204_hSRC_2204	512666	516996 (CHEMBL)		CCN(CC)CCCOc1cc2c(cc1C)c(c(cn2)C#N)Nc3ccc4c(c3)sc(n4)N
HCON_00013590	2204_hSRC_2204	513043	459509 (CHEMBL)		CC(C)(C)OC(=O)N1C[C@H](C[C@H]1CO)n2cc(c3c2ncnc3N)c4ccc(cc4)O
HCON_00013590	2204_hSRC_2204	513563	459580 (CHEMBL)		CCOC(=O)C[C@@H]1C[C@H](CN1)n2cc(c3c2ncnc3N)c4ccc(cc4)O
HCON_00013590	2204_hSRC_2204	129972	212321 (CHEMBL)		COc1cc2c(cc1OCCCn3ccnn3)ncc(c2Nc4cc(c(cc4Cl)Cl)OC)C#N
HCON_00013590	2204_hSRC_2204	131245	212195 (CHEMBL)		Cc1cc(c(cc1Nc2c3cc(c(cc3ncc2C#N)OCCCN4CCOCC4)OC)OC)C
HCON_00013590	2204_hSRC_2204	204379	340282 (CHEMBL)		c1ccc(cc1)CNc2c3cnn(c3ncn2)CC(c4ccccc4)O
HCON_00013590	2204_hSRC_2204	132089	222113 (CHEMBL)		c1cc(c(c(c1)Cl)c2cc3cnc(cc3nc2N)N)Cl
HCON_00013590	2204_hSRC_2204	132284	212310 (CHEMBL)		COc1cc2c(cc1OC)ncc(c2Nc3cc(c(cc3F)Cl)OC)C#N
HCON_00013590	2204_hSRC_2204	204436	340604 (CHEMBL)		CSc1nc(c2cnn(c2n1)/C=C\c3ccccc3)NCc4ccccc4
HCON_00013590	2204_hSRC_2204	132358	221501 (CHEMBL)		CC(C)(C)NC(=O)Nc1c(cc2cnc(cc2n1)N)c3c(cccc3Cl)Cl
HCON_00013590	2204_hSRC_2204	204487	340605 (CHEMBL)		CSc1nc(c2cnn(c2n1)/C=C\c3ccccc3)NCCc4ccccc4
HCON_00013590	2204_hSRC_2204	204763	339888 (CHEMBL)		CSc1nc2c(cnn2/C=C\c3ccccc3)c(n1)N4CCOCC4
HCON_00013590	2204_hSRC_2204	204905	340064 (CHEMBL)		c1ccc(cc1)/C=C\n2c3c(cn2)c(ncn3)N4CCCC4
HCON_00013590	2204_hSRC_2204	204916	340455 (CHEMBL)		CCSc1nc2c(cnn2CC(c3ccccc3)Cl)c(n1)N4CC(OC(C4)C)C
HCON_00013590	2204_hSRC_2204	204923	339895 (CHEMBL)		c1ccc(cc1)C(Cn2c3c(cn2)c(ncn3)NC4CC4)Br
HCON_00013590	2204_hSRC_2204	204964	340087 (CHEMBL)		c1ccc(cc1)C(Cn2c3c(cn2)c(ncn3)N4CCCCCC4)Br
HCON_00013590	2204_hSRC_2204	514652	459643 (CHEMBL)		CC(C)(C)OC(=O)N1C[C@@H](C[C@H]1CO)n2cc(c3c2ncnc3N)c4ccccc4
HCON_00013590	2204_hSRC_2204	514928	459181 (CHEMBL)		c1ccc(cc1)C(Cn2c3c(cn2)c(ncn3)NC4CCCCC4)Cl
HCON_00013590	2204_hSRC_2204	64814	97513 (CHEMBL)		Cn1c2ccccc2c(c1SC)C(=O)Nc3ccccc3
HCON_00013590	2204_hSRC_2204	133436	222115 (CHEMBL)		CC(C)(C)NC(=O)Nc1c(cc2cnc(cc2n1)N)c3ccccc3
HCON_00013590	2204_hSRC_2204	133604	221500 (CHEMBL)		COc1cc(cc(c1)OC)c2cc3cnc(cc3nc2N)N
HCON_00013590	2204_hSRC_2204	134066	221365 (CHEMBL)		COc1cc(cc(c1)OC)c2cc3cnc(cc3nc2NC(=O)Nc4ccccc4)N
HCON_00013590	2204_hSRC_2204	134334	221991 (CHEMBL)		COc1cc(cc(c1)OC)c2cc3cnc(cc3nc2N)NC(=O)C(F)(F)F
HCON_00013590	2204_hSRC_2204	134354	222179 (CHEMBL)		CC(C)(C)NC(=O)Nc1c(cc2cnc(cc2n1)N)c3cc(cc(c3)OC)OC
HCON_00013590	2204_hSRC_2204	205019	340816 (CHEMBL)		CSc1nc2c(cnn2CC(c3ccccc3)Cl)c(n1)N4CCCCCC4
HCON_00013590	2204_hSRC_2204	134801	221392 (CHEMBL)		CNC(=O)Nc1c(cc2cnc(cc2n1)N)c3cc(cc(c3)OC)OC
HCON_00013590	2204_hSRC_2204	135061	222059 (CHEMBL)		c1ccc(cc1)c2cc3cnc(cc3nc2N)N
HCON_00013590	2204_hSRC_2204	135074	222206 (CHEMBL)		CC(C)(C)NC(=O)Nc1cc2c(cc(c(n2)NC(=O)NC(C)(C)C)c3cc(cc(c3)OC)OC)cn1
HCON_00013590	2204_hSRC_2204	515714	459758 (CHEMBL)		CSc1nc(c2cnn(c2n1)CC(c3ccccc3)Cl)NC4CC4
HCON_00013590	2204_hSRC_2204	135267	222147 (CHEMBL)		CCNC(=O)Nc1c(cc2cnc(cc2n1)N)c3ccccc3
HCON_00013590	2204_hSRC_2204	135889	222148 (CHEMBL)		CC(=O)Nc1cc2c(cc(c(n2)NC(=O)NC(C)(C)C)c3cc(cc(c3)OC)OC)cn1
HCON_00013590	2204_hSRC_2204	515751	460062 (CHEMBL)		CN(CCc1ccc(cc1)n2cc(c3c2ncnc3N)c4cccc(c4)OC)CCOC
HCON_00013590	2204_hSRC_2204	515760	460124 (CHEMBL)		c1ccc(cc1)CCNc2c3cnn(c3ncn2)CC(c4ccccc4)Cl
HCON_00013590	2204_hSRC_2204	516062	460128 (CHEMBL)		CN(C)CCc1ccccc1n2cc(c3c2ncnc3N)c4cccc(c4)O
HCON_00013590	2204_hSRC_2204	516072	459442 (CHEMBL)		CCOC(=O)C[C@@H]1C[C@@H](CN1C(=O)OC(C)(C)C)n2cc(c3c2ncnc3N)c4ccccc4
HCON_00013590	2204_hSRC_2204	141704	239642 (CHEMBL)		c1cc(cc(c1)O)NC(=O)c2cc3ccc(cc3cc2O)O
HCON_00013590	2204_hSRC_2204	141878	240143 (CHEMBL)		COC(=O)c1cc2cc(ccc2cc1O)O
HCON_00013590	2204_hSRC_2204	142548	240142 (CHEMBL)		c1ccc(c(c1)NC(=O)c2cc3cccc(c3cc2O)O)O
HCON_00013590	2204_hSRC_2204	142604	239699 (CHEMBL)		c1cc2cc(c(cc2c(c1)O)O)C(=O)Nc3ccc(cc3O)O
HCON_00013590	2204_hSRC_2204	360937	302459 (CHEMBL)		COc1ccc(c(c1)Nc2c3ccc(cc3ncc2C#N)/C=C/c4ccncc4)Cl
HCON_00013590	2204_hSRC_2204	361205	302482 (CHEMBL)		COc1cc(cc(c1OC)OC)Nc2c3cc(c(cc3ncc2C#N)C#Cc4cccnc4)OC
HCON_00013590	2204_hSRC_2204	361347	303219 (CHEMBL)		Cn1c2c(cc(c1=O)c3c(c(cc(c3Cl)O)O)Cl)cnc(n2)Nc4ccccc4
HCON_00013590	2204_hSRC_2204	361574	303202 (CHEMBL)		Cn1c2c(cc(c1=O)c3c(c(cc(c3Cl)OC)OC)Cl)cnc(n2)Nc4ccccc4
HCON_00013590	2204_hSRC_2204	362402	303293 (CHEMBL)		Cn1c2c(cc(c1=O)c3c(cccc3Br)Br)cnc(n2)Nc4ccccc4
HCON_00013590	2204_hSRC_2204	69863	108981 (CHEMBL)	NSC-365798	c1cc(c(cc1/C=C/c2cc(cc(c2)O)O)O)O
HCON_00013590	2204_hSRC_2204	291288	60667 (CHEMBL)		c1ccc(cc1)C(Cn2c3c(cn2)c(ncn3)N4CCCCC4)O
HCON_00013590	2204_hSRC_2204	367933	282860 (CHEMBL)		c1ccc(cc1)c2cn(c3c2c(ncn3)N)[C@H]4C[C@@H](NC4)CO
HCON_00013590	2204_hSRC_2204	292819	87005 (CHEMBL)		CN(C)CCCc1c2c([nH]c1/C=C\3/c4cc(ccc4NC3=O)C(=O)O)CCCC2
HCON_00013590	2204_hSRC_2204	369296	303178 (CHEMBL)		Cn1c2c(cc(c1=O)c3c(cccc3Cl)Cl)cnc(n2)Nc4ccc(cc4)OCC(=O)N
HCON_00013590	2204_hSRC_2204	369339	302538 (CHEMBL)		COc1cc(cc(c1OC)OC)Nc2c3ccc(cc3ncc2C#N)/C=C/c4cc[n+](cc4)[O-]
HCON_00013590	2204_hSRC_2204	369732	303333 (CHEMBL)		Cc1cc(cc(c1c2cc3cnc(nc3n(c2=O)C)Nc4ccccc4)C)O
HCON_00013590	2204_hSRC_2204	293334	87046 (CHEMBL)		CCS(=O)(=O)Cc1ccc2c(c1)/C(=C/c3c(c4c([nH]3)CCCC4)CCCN(C)C)/C(=O)N2
HCON_00013590	2204_hSRC_2204	293595	86549 (CHEMBL)		CN(C)CCCc1c2c([nH]c1/C=C\3/c4cc(ccc4NC3=O)OC)CCCC2
HCON_00013590	2204_hSRC_2204	294375	86517 (CHEMBL)		CCS(=O)(=O)c1ccc2c(c1)/C(=C/c3c(c4c([nH]3)CCCC4)CCC(=O)O)/C(=O)N2
HCON_00013590	2204_hSRC_2204	294619	86961 (CHEMBL)		CNOC(=O)c1ccc2c(c1)/C(=C/c3c(c4c([nH]3)CCCC4)CCCN(C)C)/C(=O)N2
HCON_00013590	2204_hSRC_2204	374002	367610 (CHEMBL)		Cc1cccc(c1c2ccc3c(c2)nnc(n3)N)C
HCON_00013590	2204_hSRC_2204	374376	376561 (CHEMBL)		Cc1cccc(c1Nc2c3cncn3c(cn2)c4ccc(cc4)C(=O)N(C)C)C
HCON_00013590	2204_hSRC_2204	375904	376560 (CHEMBL)		Cc1cccc(c1Nc2c3cncn3c(cn2)c4ccc(cc4)C(=O)O)C
HCON_00013590	2204_hSRC_2204	376052	367643 (CHEMBL)		Cc1cc(cc2c1nc(nn2)N)c3ccccc3Cl
HCON_00013590	2204_hSRC_2204	376555	376570 (CHEMBL)		Cc1cccc(c1Nc2c3cncn3c(cn2)c4ccncc4)C
HCON_00013590	2204_hSRC_2204	299724	86410 (CHEMBL)		CC(C)CNS(=O)(=O)c1ccc2c(c1)/C(=C/c3c(c4c([nH]3)CCCC4)CCCN(C)C)/C(=O)N2
HCON_00013590	2204_hSRC_2204	300321	86499 (CHEMBL)		CNS(=O)(=O)c1ccc2c(c1)/C(=C/c3c(c4ccccc4[nH]3)CCCN(C)C)/C(=O)N2
HCON_00013590	2204_hSRC_2204	300830	86290 (CHEMBL)		CN(C)CCCc1c2c([nH]c1/C=C\3/c4cc(ccc4NC3=O)S(=O)(=O)N(C)C)CCCC2
HCON_00013590	2204_hSRC_2204	1171261	650513 (CHEMBL)		c1ccc(cc1)Cn2cnc3c2ncnc3N4CCOCC4
HCON_00013590	2204_hSRC_2204	1172708	650953 (CHEMBL)		c1cc(ccc1Nc2c3c([nH]cn3)nc(n2)N4CCNCC4)Br
HCON_00013590	2204_hSRC_2204	301663	87107 (CHEMBL)		CN(C)CCCc1c2c([nH]c1/C=C\3/c4cc(ccc4NC3=O)F)CCCC2
HCON_00013590	2204_hSRC_2204	301676	86250 (CHEMBL)		CC(C)S(=O)(=O)c1ccc2c(c1)/C(=C/c3c(c4c([nH]3)CCCC4)CCCN(C)C)/C(=O)N2
HCON_00013590	2204_hSRC_2204	378603	340284 (CHEMBL)		c1ccc(cc1)CCNc2c3cnn(c3ncn2)CC(c4ccccc4)O
HCON_00013590	2204_hSRC_2204	1172711	650956 (CHEMBL)		c1cc(ccc1Nc2c3c([nH]cn3)nc(n2)N4CCNCC4)S(=O)(=O)N
HCON_00013590	2204_hSRC_2204	1172769	650761 (CHEMBL)		Cc1cccc(c1)Nc2c3c([nH]cn3)nc(n2)N4CCN(CC4)CCO
HCON_00013590	2204_hSRC_2204	1172770	650762 (CHEMBL)		c1cc(ccc1Nc2c3c([nH]cn3)nc(n2)N4CCN(CC4)CCO)Cl
HCON_00013590	2204_hSRC_2204	1172958	650172 (CHEMBL)		c1cc(cc(c1)S(=O)(=O)N)Nc2c3c([nH]cn3)nc(n2)N4CCOCC4
HCON_00013590	2204_hSRC_2204	1172959	650173 (CHEMBL)		c1cc(ccc1C(=O)N)Nc2c3c([nH]cn3)nc(n2)N4CCOCC4
HCON_00013590	2204_hSRC_2204	1172960	650174 (CHEMBL)		CC(=O)Nc1ccc(cc1)Nc2c3c([nH]cn3)nc(n2)N4CCN(CC4)CCO
HCON_00013590	2204_hSRC_2204	456559	514991 (CHEMBL)		c1c(c(cc(c1N)N)N)N.Cl
HCON_00013590	2204_hSRC_2204	1172968	650446 (CHEMBL)		COc1ccc(cc1)Nc2c3c(nc(n2)N4CCOCC4)n(cn3)Cc5ccccc5
HCON_00013590	2204_hSRC_2204	1173031	650447 (CHEMBL)		COc1ccc(cc1)Nc2c3c(nc(n2)N4CCNCC4)n(cn3)Cc5ccccc5
HCON_00013590	2204_hSRC_2204	1173114	650877 (CHEMBL)		c1cc(ccc1Nc2c3c([nH]cn3)nc(n2)N4CCNCC4)Cl
HCON_00013590	2204_hSRC_2204	1173177	650709 (CHEMBL)		COc1ccc(cc1)Nc2c3c([nH]cn3)nc(n2)N4CCN(CC4)CCO
HCON_00013590	2204_hSRC_2204	1173247	650710 (CHEMBL)		COc1cccc(c1)Nc2c3c([nH]cn3)nc(n2)N4CCN(CC4)CCO
HCON_00013590	2204_hSRC_2204	1173298	650100 (CHEMBL)		c1cc(ccc1Nc2c3c([nH]cn3)nc(n2)N4CCN(CC4)CCO)S(=O)(=O)N
HCON_00013590	2204_hSRC_2204	1173299	650101 (CHEMBL)		c1cc(cc(c1)S(=O)(=O)N)Nc2c3c([nH]cn3)nc(n2)N4CCN(CC4)CCO
HCON_00013590	2204_hSRC_2204	1173300	650102 (CHEMBL)		c1cc(ccc1C(=O)N)Nc2c3c([nH]cn3)nc(n2)N4CCN(CC4)CCO
HCON_00013590	2204_hSRC_2204	1173309	650369 (CHEMBL)		c1cc(cc(c1)S(=O)(=O)N)Nc2c3c([nH]cn3)nc(n2)N4CCNCC4
HCON_00013590	2204_hSRC_2204	1173310	650370 (CHEMBL)		c1cc(ccc1C(=O)N)Nc2c3c([nH]cn3)nc(n2)N4CCNCC4
HCON_00013590	2204_hSRC_2204	1173311	650371 (CHEMBL)		CC(=O)Nc1ccc(cc1)Nc2c3c([nH]cn3)nc(n2)N4CCNCC4
HCON_00013590	2204_hSRC_2204	1173318	650575 (CHEMBL)		c1ccc(cc1)Cn2cnc3c2ncnc3Nc4ccc(cc4)Br
HCON_00013590	2204_hSRC_2204	1173388	650372 (CHEMBL)		c1ccc(cc1)Nc2c3c([nH]cn3)nc(n2)N4CCOCC4
HCON_00013590	2204_hSRC_2204	1173389	650373 (CHEMBL)		COc1ccc(cc1)Nc2c3c([nH]cn3)nc(n2)N4CCOCC4
HCON_00013590	2204_hSRC_2204	1173419	651016 (CHEMBL)		c1ccc(cc1)Cn2cnc3c2nc(nc3N4CCOCC4)N5CCOCC5
HCON_00013590	2204_hSRC_2204	1173420	651017 (CHEMBL)		c1ccc(cc1)Cn2cnc3c2nc(nc3Nc4ccc(cc4)Br)N5CCOCC5
HCON_00013590	2204_hSRC_2204	1173421	651018 (CHEMBL)		c1ccc(cc1)Cn2cnc3c2nc(nc3Nc4ccccc4)N5CCOCC5
HCON_00013590	2204_hSRC_2204	1173422	651019 (CHEMBL)		c1ccc(cc1)Cn2cnc3c2nc(nc3Nc4ccccc4)N5CCNCC5
HCON_00013590	2204_hSRC_2204	462170	451518 (CHEMBL)		c1ccc(cc1)c2cc3c(c4cc(ccc4n3CCC(=O)O)O)c5c2C(=O)NC5=O
HCON_00013590	2204_hSRC_2204	1173484	650820 (CHEMBL)		COc1cccc(c1)Nc2c3c([nH]cn3)nc(n2)N4CCOCC4
HCON_00013590	2204_hSRC_2204	1173485	650821 (CHEMBL)		Cc1cccc(c1)Nc2c3c([nH]cn3)nc(n2)N4CCOCC4
HCON_00013590	2204_hSRC_2204	1173486	650822 (CHEMBL)		c1cc(ccc1Nc2c3c([nH]cn3)nc(n2)N4CCOCC4)Cl
HCON_00013590	2204_hSRC_2204	1173552	650823 (CHEMBL)		c1cc(ccc1Nc2c3c([nH]cn3)nc(n2)N4CCOCC4)Br
HCON_00013590	2204_hSRC_2204	1173659	650280 (CHEMBL)		CC(=O)Nc1ccc(cc1)Nc2c3c([nH]cn3)nc(n2)N4CCOCC4
HCON_00013590	2204_hSRC_2204	1173660	650281 (CHEMBL)		c1ccc(cc1)Nc2c3c([nH]cn3)nc(n2)N4CCN(CC4)CCO
HCON_00013590	2204_hSRC_2204	1173735	650512 (CHEMBL)		COc1ccc(cc1)Nc2c3c([nH]cn3)nc(n2)N4CCNCC4
HCON_00013590	2204_hSRC_2204	1173736	650514 (CHEMBL)		Cc1cccc(c1)Nc2c3c([nH]cn3)nc(n2)N4CCNCC4
HCON_00013590	2204_hSRC_2204	1173805	650515 (CHEMBL)		COc1cccc(c1)Nc2c3c([nH]cn3)nc(n2)N4CCNCC4
HCON_00013590	2204_hSRC_2204	465738	466386 (CHEMBL)		CCOC(=O)c1cc2c(c3c1[nH]c4c3cccc4)C(=O)N(C2=O)CO
HCON_00013590	2204_hSRC_2204	470336	482341 (CHEMBL)		c1ccc(cc1)C2=C(C(=O)C(=C(C2=O)O)c3cc(c(c(c3)O)O)O)O
HCON_00013590	2204_hSRC_2204	470527	459507 (CHEMBL)		CCOC(=O)C[C@@H]1C[C@@H](CN1)n2cc(c3c2ncnc3N)c4ccc(cc4)O
HCON_00013590	2204_hSRC_2204	470708	459508 (CHEMBL)		CC(C)(C)OC(=O)N1C[C@H](C[C@H]1CO)n2cc(c3c2ncnc3N)c4ccccc4
HCON_00013590	2204_hSRC_2204	470731	459579 (CHEMBL)		CCOC(=O)C[C@@H]1C[C@H](CN1C(=O)OC(C)(C)C)n2cc(c3c2ncnc3N)c4ccc(cc4)O
HCON_00013590	2204_hSRC_2204	470732	459581 (CHEMBL)		CCOC(=O)C[C@@H]1C[C@H](CN1)n2cc(c3c2ncnc3N)c4ccccc4
HCON_00013590	2204_hSRC_2204	470746	460060 (CHEMBL)		CN(C)CCc1ccc(cc1)n2cc(c3c2ncnc3N)c4cccc(c4)OC
HCON_00013590	2204_hSRC_2204	470925	460061 (CHEMBL)		COc1cccc(c1)c2cn(c3c2c(ncn3)N)c4ccc(cc4)CCNCCO
HCON_00013590	2204_hSRC_2204	471574	459510 (CHEMBL)		c1ccc(cc1)c2cn(c3c2c(ncn3)N)[C@H]4C[C@H](NC4)CO
HCON_00013590	2204_hSRC_2204	471575	459511 (CHEMBL)		c1cc(ccc1c2cn(c3c2c(ncn3)N)[C@H]4C[C@H](NC4)CO)O
HCON_00013590	2204_hSRC_2204	471913	459931 (CHEMBL)		c1ccc(cc1)CNc2c3cnn(c3ncc2C(=O)O)/C=C/c4ccccc4
HCON_00013590	2204_hSRC_2204	471914	459932 (CHEMBL)		c1cc(ccc1c2cn(c3c2c(ncn3)N)CC(CO)CO)O
HCON_00013590	2204_hSRC_2204	471945	460058 (CHEMBL)		c1ccc(cc1)c2cn(c3c2c(ncn3)N)[C@@H](CO)c4ccccc4
HCON_00013590	2204_hSRC_2204	472036	517077 (CHEMBL)		Cc1cc2c(cc1OCCCN(C)C)ncc(c2Nc3ccc4c(c3)[nH]c(n4)N)C#N
HCON_00013590	2204_hSRC_2204	472037	517078 (CHEMBL)		Cc1cc2c(cc1OCCCN3CCCC3)ncc(c2Nc4ccc5c(c4)[nH]c(n5)N)C#N
HCON_00013590	2204_hSRC_2204	472038	517079 (CHEMBL)		COc1cc2c(cc1OCCCN3CCNCC3)ncc(c2Nc4ccc5c(c4)sc(n5)N)C#N
HCON_00013590	2204_hSRC_2204	472822	459180 (CHEMBL)		CCCCNc1c2cnn(c2ncn1)CC(c3ccccc3)Cl
HCON_00013590	2204_hSRC_2204	472959	459182 (CHEMBL)		c1ccc(cc1)C(Cn2c3c(cn2)c(ncn3)N4CCCCC4)Cl
HCON_00013590	2204_hSRC_2204	473024	460127 (CHEMBL)		c1cc(ccc1c2cn(c3c2c(ncn3)N)c4ccc(cc4)OCCNCCO)O
HCON_00013590	2204_hSRC_2204	473154	459183 (CHEMBL)		c1ccc(cc1)C(Cn2c3c(cn2)c(ncn3)N4CCCCCC4)Cl
HCON_00013590	2204_hSRC_2204	473155	459184 (CHEMBL)		c1cc(cc(c1)Cl)c2cn(c3c2c(ncn3)N)c4ccc(cc4)OCCNCCO
HCON_00013590	2204_hSRC_2204	1642280	1056682 (CHEMBL)		c1ccc(cc1)c2cn(nn2)CC(=O)c3ccc(cc3)c4cc5ccccc5oc4=O
HCON_00013590	2204_hSRC_2204	1642282	1056684 (CHEMBL)		c1ccc(cc1)c2cn(nn2)CC(=O)c3ccc(cc3)c4cccs4
HCON_00013590	2204_hSRC_2204	1642283	1056685 (CHEMBL)		CC(=O)Cn1cc(nn1)c2ccccc2
HCON_00013590	2204_hSRC_2204	1642284	1056686 (CHEMBL)		Cc1ccc(cc1)c2cn(nn2)CC(=O)C
HCON_00013590	2204_hSRC_2204	1642285	1056687 (CHEMBL)		COC(=O)Cn1cc(nn1)c2ccccc2
HCON_00013590	2204_hSRC_2204	1642286	1056688 (CHEMBL)		CCNC(=O)Cn1cc(nn1)c2ccccc2
HCON_00013590	2204_hSRC_2204	1642287	1056691 (CHEMBL)		c1ccc(cc1)c2cn(nn2)C3CCCC3=O
HCON_00013590	2204_hSRC_2204	1642288	1056692 (CHEMBL)		Cc1ccc(cc1)c2cn(nn2)C3CCCC3=O
HCON_00013590	2204_hSRC_2204	123733	205461 (CHEMBL)		COCCOc1cc2c(cc1OCCOC)ncc(c2Nc3ccc(cc3Cl)Cl)C#N
HCON_00013590	2204_hSRC_2204	1642289	1056693 (CHEMBL)		c1cscc1c2cn(nn2)C3CCCC3=O
HCON_00013590	2204_hSRC_2204	1642290	1056694 (CHEMBL)		COc1ccc(cc1)c2cn(nn2)C3CCCC3=O
HCON_00013590	2204_hSRC_2204	1642291	1056695 (CHEMBL)		c1cc(ccc1c2cn(nn2)C3CCCC3=O)F
HCON_00013590	2204_hSRC_2204	1642292	1056696 (CHEMBL)		c1ccc(cc1)c2cn(nn2)C3CCC(=O)C3
HCON_00013590	2204_hSRC_2204	1642293	1056697 (CHEMBL)		c1ccc(cc1)c2cn(nn2)C3CCCCC3=O
HCON_00013590	2204_hSRC_2204	1642294	1056698 (CHEMBL)		Cc1ccc(cc1)c2cn(nn2)C3CCCCC3=O
HCON_00013590	2204_hSRC_2204	1642295	1056699 (CHEMBL)		c1cscc1c2cn(nn2)C3CCCCC3=O
HCON_00013590	2204_hSRC_2204	1642296	1056701 (CHEMBL)		COc1ccc(cc1)c2cn(nn2)C3CCCCC3=O
HCON_00013590	2204_hSRC_2204	1642297	1056702 (CHEMBL)		c1ccc(cc1)c2cn(nn2)C3CCCC(=O)C3
HCON_00013590	2204_hSRC_2204	1642298	1056703 (CHEMBL)		Cc1ccc(cc1)c2cn(nn2)C3CCCCCC3=O
HCON_00013590	2204_hSRC_2204	474237	459759 (CHEMBL)		c1ccc(cc1)c2cn(c3c2c(ncn3)N)CC(CO)CO
HCON_00013590	2204_hSRC_2204	80915	124590 (CHEMBL)		c1ccc(cc1)n2cnc3c2ccc(c3)OCCCN4CCOCC4
HCON_00013590	2204_hSRC_2204	81073	131081 (CHEMBL)		COc1cc(cc(c1OC)OC)Nc2c3cc(c(cc3ncc2C#N)OC)OC
HCON_00013590	2204_hSRC_2204	81090	131599 (CHEMBL)		COc1cc(cc(c1OC)OC)Oc2c3cc(c(cc3ncc2C#N)OC)OC
HCON_00013590	2204_hSRC_2204	81146	128320 (CHEMBL)		CC(C)(C)NC(=O)Nc1c(cc2cnc(nc2n1)N)c3cccc(c3)OC
HCON_00013590	2204_hSRC_2204	81261	131082 (CHEMBL)		CCCCOc1c(cc(cc1OC)Nc2c3cc(c(cc3ncn2)OC)OC)OC
HCON_00013590	2204_hSRC_2204	81474	128109 (CHEMBL)		Cc1cc(cc(c1)c2cc3cnc(nc3nc2NC(=O)NC(C)(C)C)N)C
HCON_00013590	2204_hSRC_2204	165464	280147 (CHEMBL)		COc1cc2c(cc1OC)ncc(c2Nc3ccc(cc3Cl)I)C#N
HCON_00013590	2204_hSRC_2204	166390	280223 (CHEMBL)		Cc1ccc(cc1)N2CN(c3c(cn[nH]3)C2=N)C(C)(C)C
HCON_00013590	2204_hSRC_2204	166457	280471 (CHEMBL)		COc1cc2c(c(c1)OC)c(c(cn2)C#N)Nc3ccc(cc3Cl)Cl
HCON_00013590	2204_hSRC_2204	166503	280170 (CHEMBL)		COc1cc2c(cc1OC)ncc(c2Nc3cc(cc(c3)Cl)Cl)C#N
HCON_00013590	2204_hSRC_2204	221582	367732 (CHEMBL)		Cc1cccc(c1c2cc(c3c(c2)nnc(n3)Nc4ccncc4)C)C
HCON_00013590	2204_hSRC_2204	166728	280401 (CHEMBL)		COc1cccc2c1ncc(c2Nc3ccc(cc3Cl)Cl)C#N
HCON_00013590	2204_hSRC_2204	221739	367733 (CHEMBL)		Cc1cccc(c1c2cc(c3c(c2)nnc(n3)NC(=O)C)C)C
HCON_00013590	2204_hSRC_2204	222035	373599 (CHEMBL)		COc1cc(c(cc1Cl)Cl)Nc2c(cnc3c2scc3)C#N
HCON_00013590	2204_hSRC_2204	81615	128107 (CHEMBL)		Cc1cc(c(c(c1)C)c2cc3cnc(nc3nc2NC(=O)NC(C)(C)C)N)C
HCON_00013590	2204_hSRC_2204	81975	127771 (CHEMBL)		CC(C)(C)NC(=O)Nc1c(cc2cnc(nc2n1)N)c3cc(cc(c3)F)F
HCON_00013590	2204_hSRC_2204	166797	280523 (CHEMBL)		COc1ccc2c(c1)c(c(cn2)C#N)Nc3ccc(cc3Cl)Cl
HCON_00013590	2204_hSRC_2204	166848	280226 (CHEMBL)		COc1cc2c(cc1OC)ncc(c2Nc3ccc(cc3Cl)Cl)C=O
HCON_00013590	2204_hSRC_2204	166972	280338 (CHEMBL)		CN(c1ccc(cc1Cl)Cl)c2c3cc(c(cc3ncc2C#N)OC)OC
HCON_00013590	2204_hSRC_2204	167033	280402 (CHEMBL)		COc1ccc2c(c1)ncc(c2Nc3ccc(cc3Cl)Cl)C#N
HCON_00013590	2204_hSRC_2204	167537	283244 (CHEMBL)		CC(C)(C)OC(=O)N1C[C@@H](C[C@@H]1CO)n2cc(c3c2ncnc3N)c4ccccc4
HCON_00013590	2204_hSRC_2204	168146	280117 (CHEMBL)		COc1cc2c(cc1OC)ncc(c2Nc3ccc(cc3Br)Cl)C#N
HCON_00013590	2204_hSRC_2204	1681804	1073400 (CHEMBL)		c1ccc(cc1)c2c3c(ncnc3n(n2)Cc4cn(nn4)CC(=O)c5ccc(cc5)Cl)N
HCON_00013590	2204_hSRC_2204	223873	376481 (CHEMBL)		Cc1cccc(c1Nc2c3cncn3c(cn2)c4ccccc4)C
HCON_00013590	2204_hSRC_2204	223912	376490 (CHEMBL)		c1ccc(cc1)c2cnc(c3n2cnc3)Nc4c(cccc4Cl)Cl
HCON_00013590	2204_hSRC_2204	224691	376592 (CHEMBL)		Cc1cccc(c1Nc2c3cncn3c(cn2)c4ccc(cc4)F)Cl
HCON_00013590	2204_hSRC_2204	82431	128110 (CHEMBL)		Cc1cccc(c1C)c2cc3cnc(nc3nc2NC(=O)NC(C)(C)C)N
HCON_00013590	2204_hSRC_2204	82832	132203 (CHEMBL)		Cc1c(cc(c(c1OC)OC)OC)Nc2c3cc(c(cc3ncc2C#N)OC)OC
HCON_00013590	2204_hSRC_2204	83228	132237 (CHEMBL)		COc1ccc(cc1OC)Nc2c3cc(c(cc3ncc2C#N)OC)OC
HCON_00013590	2204_hSRC_2204	83387	134349 (CHEMBL)		CCSc1nc2c(cnn2CC(c3ccccc3)Cl)c(n1)N4CCCC4
HCON_00013590	2204_hSRC_2204	83490	132528 (CHEMBL)		COc1cc2c(cc1OC)ncc(c2Nc3cc(c(c(c3Br)OC)OC)OC)C#N
HCON_00013590	2204_hSRC_2204	83774	131581 (CHEMBL)		CCOc1c(cc(cc1OC)Nc2c3cc(c(cc3ncn2)OC)OC)OC
HCON_00013590	2204_hSRC_2204	1683291	1073390 (CHEMBL)		c1ccc(cc1)c2c3c(ncnc3n(n2)CCN=[N+]=[N-])N
HCON_00013590	2204_hSRC_2204	1683292	1073391 (CHEMBL)		CCCCc1cn(nn1)CCn2c3c(c(n2)c4ccccc4)c(ncn3)N
HCON_00013590	2204_hSRC_2204	1683293	1073392 (CHEMBL)		CCCCCCc1cn(nn1)CCn2c3c(c(n2)c4ccccc4)c(ncn3)N
HCON_00013590	2204_hSRC_2204	1683294	1073393 (CHEMBL)		CCCCCCCc1cn(nn1)CCn2c3c(c(n2)c4ccccc4)c(ncn3)N
HCON_00013590	2204_hSRC_2204	1683296	1073395 (CHEMBL)		c1ccc(cc1)Cc2cn(nn2)CCn3c4c(c(n3)c5ccccc5)c(ncn4)N
HCON_00013590	2204_hSRC_2204	226613	376704 (CHEMBL)		Cc1cccc(c1Nc2c3cncn3c(cn2)c4ccc(cc4)N(C)C)C
HCON_00013590	2204_hSRC_2204	1683297	1073396 (CHEMBL)		COc1ccc(cc1)c2cn(nn2)CCn3c4c(c(n3)c5ccccc5)c(ncn4)N
HCON_00013590	2204_hSRC_2204	226773	376591 (CHEMBL)		Cc1cccc(c1Nc2c3cncn3c(cn2)c4cccc(c4)OC)Cl
HCON_00013590	2204_hSRC_2204	1683298	1073397 (CHEMBL)		c1ccc(cc1)c2c3c(ncnc3n(n2)CCn4cc(nn4)c5ccc(cc5)F)N
HCON_00013590	2204_hSRC_2204	1683299	1073398 (CHEMBL)		CC(=O)c1ccc(cc1)c2cn(nn2)CCn3c4c(c(n3)c5ccccc5)c(ncn4)N
HCON_00013590	2204_hSRC_2204	227376	376694 (CHEMBL)		Cc1cccc(c1Nc2c3cncn3ccn2)C
HCON_00013590	2204_hSRC_2204	227652	376630 (CHEMBL)		Cc1cccc(c1Nc2c3cncn3c(cn2)C4=CCC(=[S+]4)CN5CCCC5)C.[Cl-]
HCON_00013590	2204_hSRC_2204	227699	376606 (CHEMBL)		Cc1cccc(c1Nc2c3cncn3c(cn2)c4ccc(cc4)OCCN5CCCC5)C
HCON_00013590	2204_hSRC_2204	84020	134347 (CHEMBL)		CCCNc1c2cnn(c2nc(n1)SCC)CC(c3ccccc3)Cl
HCON_00013590	2204_hSRC_2204	84803	132205 (CHEMBL)		COc1cc(cc(c1)OC)Nc2c3cc(c(cc3ncc2C#N)OC)OC
HCON_00013590	2204_hSRC_2204	84945	135260 (CHEMBL)		CCCNc1c2cnn(c2ncn1)CC(c3ccccc3)O
HCON_00013590	2204_hSRC_2204	1683300	1073399 (CHEMBL)		c1ccc(cc1)c2c3c(ncnc3n(n2)CCn4cc(nn4)CCCCl)N
HCON_00013590	2204_hSRC_2204	1683301	1073401 (CHEMBL)		c1ccc(cc1)c2c3c(ncnc3n(n2)Cc4cn(nn4)CC(=O)c5ccccc5)N
HCON_00013590	2204_hSRC_2204	1683302	1073402 (CHEMBL)		Cc1ccc(cc1)C(=O)Cn2cc(nn2)Cn3c4c(c(n3)c5ccccc5)c(ncn4)N
HCON_00013590	2204_hSRC_2204	1683303	1073403 (CHEMBL)		c1ccc(cc1)c2c3c(ncnc3n(n2)Cc4cn(nn4)CC(=O)c5cccs5)N
HCON_00013590	2204_hSRC_2204	1683304	1073404 (CHEMBL)		c1ccc(cc1)c2c3c(ncnc3n(n2)Cc4cn(nn4)CC(=O)Nc5ccccc5)N
HCON_00013590	2204_hSRC_2204	1683305	1073405 (CHEMBL)		c1ccc(cc1)c2c3c(ncnc3n(n2)Cc4cn(nn4)CC(=O)Nc5ccc(cc5)F)N
HCON_00013590	2204_hSRC_2204	227753	376607 (CHEMBL)		Cc1cccc(c1Nc2c3cncn3c(cn2)c4ccc(cc4)OCC5CCCN(C5)C)C
HCON_00013590	2204_hSRC_2204	1683306	1073406 (CHEMBL)		c1ccc(cc1)c2c3c(ncnc3n(n2)Cc4cn(nn4)CC(=O)Nc5ccc(cc5)Cl)N
HCON_00013590	2204_hSRC_2204	227836	376599 (CHEMBL)		Cc1cccc(c1Nc2c3cncn3c(cn2)c4ccc(cc4)OCCN5CCOCC5)C
HCON_00013590	2204_hSRC_2204	1683307	1073407 (CHEMBL)		c1ccc(cc1)c2c3c(ncnc3n(n2)Cc4cn(nn4)CC(=O)CCc5cccc6c5cccc6)N
HCON_00013590	2204_hSRC_2204	227859	376513 (CHEMBL)		Cc1ccccc1Nc2c3cncn3c(cn2)c4ccc(cc4)OC
HCON_00013590	2204_hSRC_2204	1683308	1073408 (CHEMBL)		c1ccc(cc1)c2c3c(ncnc3n(n2)Cc4cn(nn4)CC(=O)CCCO)N
HCON_00013590	2204_hSRC_2204	227906	376686 (CHEMBL)		Cc1cccc(c1Nc2c3cncn3c(cn2)c4cccc(c4)OC)C
HCON_00013590	2204_hSRC_2204	1683309	1073409 (CHEMBL)		CCOC(=O)Cn1cc(nn1)Cn2c3c(c(n2)c4ccccc4)c(ncn3)N
HCON_00013590	2204_hSRC_2204	228091	376598 (CHEMBL)		Cc1cccc(c1Nc2c3cncn3c(cn2)c4ccc(cc4)F)C
HCON_00013590	2204_hSRC_2204	230508	383238 (CHEMBL)		Cc1cc2c(cc1N)nnc(n2)Nc3ccc(cc3)S(=O)(=O)NCCN4CCCC4
HCON_00013590	2204_hSRC_2204	168560	283208 (CHEMBL)		c1ccc(cc1)c2cn(c3c2c(ncn3)N)[C@@H]4C[C@@H](NC4)CO
HCON_00013590	2204_hSRC_2204	230719	383251 (CHEMBL)		Cc1cccc(c1c2cc(c3c(c2)nnc(n3)Nc4ccc(cc4)C(=O)NN5CCN(CC5)C)C)C
HCON_00013590	2204_hSRC_2204	230720	383252 (CHEMBL)		Cc1cccc(c1c2cc(c3c(c2)nnc(n3)Nc4ccc(cc4)C(=O)NN5CCNCC5)C)C
HCON_00013590	2204_hSRC_2204	92339	152204 (CHEMBL)		COc1ccc(c(c1)Nc2c3cc4c(cc3ncc2C#N)n(cn4)CCN5CCOCC5)Cl
HCON_00013590	2204_hSRC_2204	92395	152205 (CHEMBL)		COc1ccc(c(c1)Nc2c3cc4c(cc3ncc2C#N)[nH]cn4)Cl
HCON_00013590	2204_hSRC_2204	168682	279863 (CHEMBL)		COc1cc2c(cc1OC)ncc(c2NC(=O)c3ccc(cc3Cl)Cl)C#N
HCON_00013590	2204_hSRC_2204	168829	282213 (CHEMBL)		c1ccc(cc1)c2cn(c3c2c(ncn3)N)C4CCNC4
HCON_00013590	2204_hSRC_2204	168835	280140 (CHEMBL)		COc1cc2c(cc1OC)ncc(c2Nc3ccc(c(c3)Cl)Cl)C#N
HCON_00013590	2204_hSRC_2204	168862	280108 (CHEMBL)		COc1cc2c(cc1OC)ncc(c2Nc3c(cccc3Cl)Cl)C#N
HCON_00013590	2204_hSRC_2204	168955	280700 (CHEMBL)		COc1cc2c(cc1OC)ncc(c2Nc3ccccc3Cl)C#N
HCON_00013590	2204_hSRC_2204	230868	387780 (CHEMBL)		c1ccc2c(c1)c3c4c(c5c(c3[nH]2)C(=O)CCC5)C(=O)NC4=O
HCON_00013590	2204_hSRC_2204	92729	152106 (CHEMBL)		Cc1ccc(cc1Nc2c3cc4c(cc3ncc2C#N)n(cn4)CCN5CCOCC5)OC
HCON_00013590	2204_hSRC_2204	94846	152153 (CHEMBL)		COc1cc(cc(c1OC)OC)Nc2c3cc4c(cc3ncc2C#N)[nH]cn4
HCON_00013590	2204_hSRC_2204	96081	152243 (CHEMBL)		COc1cc(c(cc1Cl)Br)Nc2c3cc4c(cc3ncc2C#N)[nH]cn4
HCON_00013590	2204_hSRC_2204	96096	152090 (CHEMBL)		c1cc(c(cc1Cl)Br)Nc2c3cc4c(cc3ncc2C#N)[nH]cn4
HCON_00013590	2204_hSRC_2204	96633	152093 (CHEMBL)		COc1cc(cc(c1OC)OC)Nc2c3cc4c(cc3ncc2C#N)n(cn4)CCN5CCOCC5
HCON_00013590	2204_hSRC_2204	169202	282569 (CHEMBL)		CCOC(=O)C[C@H]1C[C@@H](CN1C(=O)OC(C)(C)C)n2cc(c3c2ncnc3N)c4ccccc4
HCON_00013590	2204_hSRC_2204	169231	283890 (CHEMBL)		COc1cc2c(cc1OCCCN3CCOCC3)ncnc2Nc4cccc5c4[nH]cc5
HCON_00013590	2204_hSRC_2204	230898	383201 (CHEMBL)		Cc1cc(cc2c1nc(nn2)Nc3ccc(cc3)OCCN4CCCC4)c5c(noc5C)C
HCON_00013590	2204_hSRC_2204	230899	383203 (CHEMBL)		Cc1cc(cc2c1nc(nn2)Nc3ccc(cc3)OCCN4CCCC4)c5ccccn5
HCON_00013590	2204_hSRC_2204	169473	283983 (CHEMBL)		COc1cccc(c1)Nc2c3cc(c(cc3ncn2)OC)OC
HCON_00013590	2204_hSRC_2204	230918	383226 (CHEMBL)		Cc1cc2c(cc1c3ccccc3)nnc(n2)Nc4ccc(cc4)S(=O)(=O)NCCN5CCCC5
HCON_00013590	2204_hSRC_2204	231251	383265 (CHEMBL)		Cc1cccc(c1c2cc3c(c(c2)NC(=O)C)nc(nn3)Nc4ccc(cc4)OCCN5CCCC5)C
HCON_00013590	2204_hSRC_2204	169725	284385 (CHEMBL)		COc1cc2c(cc1OCCCN3CCOCC3)ncnc2Nc4ccc5c(c4)OCO5
HCON_00013590	2204_hSRC_2204	169851	280674 (CHEMBL)		COc1cc2c(cc1OC)ncc(c2Nc3ccc(cc3)Cl)C#N
HCON_00013590	2204_hSRC_2204	170004	282677 (CHEMBL)		CCOC(=O)C[C@H]1C[C@H](CN1C(=O)OC(C)(C)C)n2cc(c3c2ncnc3N)c4ccccc4
HCON_00013590	2204_hSRC_2204	170326	280341 (CHEMBL)		COc1cc2c(cc1OC)ncc(c2Oc3ccc(cc3Cl)Cl)C#N
HCON_00013590	2204_hSRC_2204	318519	175094 (CHEMBL)		Cn1c2cc(ncc2cc(c1=O)c3c(cccc3Cl)Cl)Nc4ccc(cc4)OC
HCON_00013590	2204_hSRC_2204	397998	383230 (CHEMBL)		Cc1cc2c(cc1Br)nnc(n2)Nc3ccc(cc3)S(=O)(=O)NCCN4CCCC4
HCON_00013590	2204_hSRC_2204	320382	175037 (CHEMBL)		Cn1c2cc(ncc2cc(c1=O)c3c(cccc3Cl)Cl)NCCCCN4CCOCC4
HCON_00013590	2204_hSRC_2204	320417	170479 (CHEMBL)		COc1cccc(c1)c2cn(c3c2c(ncn3)N)c4ccc(cc4)CCO
HCON_00013590	2204_hSRC_2204	321779	170996 (CHEMBL)		Cc1ccc(cc1)c2cn(c3c2c(ncn3)N)C(C)(C)C
HCON_00013590	2204_hSRC_2204	322005	174784 (CHEMBL)		CCN(CC)C(=O)c1ccc(cc1)Nc2cc3c(cc(c(=O)n3C)c4c(cccc4Cl)Cl)cn2
HCON_00013590	2204_hSRC_2204	322689	164911 (CHEMBL)		COCCOc1cc2c(cc1OC)Cc3c(ncnc3Nc4ccc(cc4Cl)Cl)N2
HCON_00013590	2204_hSRC_2204	323453	175023 (CHEMBL)		Cn1c2cc(ncc2cc(c1=O)c3c(cccc3Cl)Cl)Nc4ccccc4
HCON_00013590	2204_hSRC_2204	323660	185829 (CHEMBL)		c1cc2c(=O)cc(oc2c(c1)N)c3ccc(cc3)N
HCON_00013590	2204_hSRC_2204	325949	186843 (CHEMBL)		c1cc(cc(c1)N)c2cc(=O)c3c(o2)cc(c(c3N)O)N
